# Supplementary material for: In silico-guided engineering of Pseudomonas putida towards growth under micro-oxic conditions
Source: Microb Cell Fact. 2019 Oct 22;18:179. doi: 10.1186/s12934-019-1227-5 (PMC6805499; doi:10.1186/s12934-019-1227-5)
Supplement: Supplementary file 1 — Additional file 1: Table S1. Bacterial strains and plasmids used in this study. [file 12934_2019_1227_MOESM1_ESM.xlsx]

## Sheet: Sheet1
Bacterial strain or plasmid	Relevant characteristicsa	Source or references
Escherichia coli
DH5a	Cloning host; Ф80lacZM15 recA1 endA1 gyrA96 thi-1 hsdR17(r_κ^- m_κ^+) supE44 relA1 deoR (lacZYA-argF)U169	\cite{hanahan_plasmid_1980}
CC118lpir	Cloning host; araD139 D(ara-leu)7697 DlaxX74 galE galK phoA20 thi-1 rpsE rpoB(RifR) argE(Am) recA1 lpir lysogen	\cite{herrero_transposon_1990}
BW25113	Wild-type strain; F– l– D(araD-araB)567 DlacZ4787(::rrnB-3) rph-1 D(rhaD-rhaB)568 hsdR514	\cite{baba_construction_2006}
JW2558-1	Same as BW25113, but DnadB742::kan; KmR	\cite{baba_construction_2006}
Pseudomonas putida
KT2440	Wild-type strain, restriction-minus derivative (hsdR1) of strain mt-2 cured of the TOL-plasmid pWW0	\cite{bagdasarian_specific-purpose_1981}
Plasmid
pSEVA638b	Expression vector; oriV(pBBR1), xylS-Pm; GmR	\cite{silva-rocha_standard_2013,martinez-garcia_seva_2015}
pS638·nadBEco	Derivative of pSEVA638 carrying nadB from E. coli	This study
pS638·nadBPpu	Derivative of pSEVA638 carrying nadB from P. putida	This study
pSEVA2213Fb	Expression vector; oriV(RK2), PEM7→EcFbFP; KmR	\cite{silva-rocha_standard_2013,martinez-garcia_seva_2015}
pS2213·ackA	Derivative of pSEVA2213F carrying ackA from Escherichia coli	This study
pS2213·pyrK-pyrD B	Derivative of pSEVA2213F carrying pyrK-pyrDB from Lactococcus lactis	This study
pS2213·nrdD-nrdG	Derivative of pSEVA2213F carrying nrdD-nrdG from Lactococcus lactis	This study
pS2213 ackA-(pyrK-pyrD B)-(nrdD-nrdG)	Derivative of pSEVA2213F carrying ackA, pyrK-pyrDB, and nrdD-nrdG	This study
a Antibiotic marker: Gm, gentamycin; Km, kanamycin.
b Plasmids belonging to the SEVA (Standard European Vector Architecture, \cite{silva-rocha_standard_2013,martinez-garcia_seva_2015}) collection.
