# Supplementary material for: In silico-guided engineering of Pseudomonas putida towards growth under micro-oxic conditions
Source: Microb Cell Fact. 2019 Oct 22;18:179. doi: 10.1186/s12934-019-1227-5 (PMC6805499; doi:10.1186/s12934-019-1227-5)
Supplement: Supplementary file 6 — Additional file 6: Analysis S1. Anaerobic cultivation analysis. [file 12934_2019_1227_MOESM6_ESM.xlsx]

## Sheet: Sheet1
Survival experiment
Subject:		anaerobic growth experiment nadB Eco vs nadB Ppu
		DeBont+Glucose+Gm
Inoculated		JW2558	p638 -	p638 Neco	p638 Nppu
		0	1	4	8	11	15	18	37
Blank	1	0	0.05	0.13	0.03	0.04	0.18	0	0.08
	2	0	0.07	0.13	0.05	0.13	0.1	0	0.08
	3	0	0.08	0.13	0.01	0.08	0.1	0	0.07
JW2558 pS638 -	1	0.027	0.05	0.16	0.09	0.06	0.14	0.12	0.12
	2	0.024	0.07	0.14	0.04	0.08	0.13	0.01	0.05
	3	0.03	0.06	0.15	0.07	0.03	0.15	0.03	0.09
JW2558 pS638 nadBEco	1	0.0312	0.08	0.3	0.27	0.32	0.29	0.42	0.38
	2	0.033	0.1	0.38	0.21	0.26	0.33	0.28	0.26
	3	0.033	0.12	0.21	0.13	0.15	0.26	0.04	0.25
JW2558 pS638 nadBPpu	1	0.0314	0.1	0.22	0.17	0.2	0.27	0.16	0.2
	2	0.0346	0.11	0.23	0.17	0.16	0.23	0.17	0.29
	3	0.0356	0.13	0.22	0.22	0.16	0.21	0.07	0.13
Average		0	1	4	8	11	15	18	37
Blank		0	0.0666667	0.13	0.03	0.0833333	0.126667	0	0.0766667
JW2558 pS638 -		0.027	0.06	0.15	0.0666667	0.0566667	0.14	0.0533333	0.0866667
JW2558 pS638 nadBEco		0.0324	0.1	0.296667	0.203333	0.243333	0.293333	0.246667	0.296667
JW2558 pS638 nadBPpu		0.0338667	0.113333	0.223333	0.186667	0.173333	0.236667	0.133333	0.206667
Average stdev		0	1	4	8	11	15	18	37
blank		0	0.0152753	0	0.02	0.0450925	0.046188	0	0.0057735
JW2558 pS638 -		0.003	0.01	0.01	0.0251661	0.0251661	0.01	0.0585947	0.0351188
JW2558 pS638 nadBEco		0.00103923	0.02	0.085049	0.0702377	0.0862168	0.0351188	0.19218	0.0723418
JW2558 pS638 nadBPpu		0.00219393	0.0152753	0.0057735	0.0288675	0.023094	0.0305505	0.0550757	0.0802081
Average corrected for blank		0	1	4	8	11	15	18	37
JW2558 pS638 -		0.027	-0.00666667	0.02	0.0366667	-0.0266667	0.0133333	0.0533333	0.01
JW2558 pS638 nadBEco		0.0324	0.0333333	0.166667	0.173333	0.16	0.166667	0.246667	0.22
JW2558 pS638 nadBPpu		0.0338667	0.0466667	0.0933333	0.156667	0.09	0.11	0.133333	0.13
