# Supplementary material for: In silico-guided engineering of Pseudomonas putida towards growth under micro-oxic conditions
Source: Microb Cell Fact. 2019 Oct 22;18:179. doi: 10.1186/s12934-019-1227-5 (PMC6805499; doi:10.1186/s12934-019-1227-5)
Supplement: Supplementary file 7 — Additional file 7: Table S3. Overview of identified anaerobic-only protein domains [25]. Indicated are which domains resulting from this in silico analysis were previously introduced in P. putida in other studies. [file 12934_2019_1227_MOESM7_ESM.xlsx]

## Sheet: Sheet1
Interpro ID	Interpro ID destription	Remarks
Nitrate and Nitrite Respiration Machinery
IPR002324	Cytochrome c, class ID	Introduced in P. putida in \cite{steen_construction_2013}.
IPR003143	Cytochrome cd1-nitrite reductase, C-terminal binding	Introduced in P. putida in \cite{steen_construction_2013}.
IPR003765	Nitrate reductase chaperone, NarJ	Introduced in P. putida in \cite{steen_construction_2013}.
IPR003816	Nitrate reductase, gamma subunit	Introduced in P. putida in \cite{steen_construction_2013}.
IPR005346	RnfH protein	Electron transport chain
IPR006468	Nitrate reductase, alpha subunit	Introduced in P. putida in \cite{steen_construction_2013}.
IPR006547	Nitrate reductase, beta subunit	Introduced in P. putida in \cite{steen_construction_2013}.
IPR008719	Nitrous oxide reductase accessory protein NosL
IPR010207	Electron transport complex, RnfB
IPR013615	CbbQ/NirQ/NorQ C-terminal	Introduced in P. putida in \cite{steen_construction_2013}.
IPR020945	DMSO/Nitrate reductase chaperone	Introduced in P. putida in \cite{steen_construction_2013}.
IPR023644	Nitrous-oxide reductase
IPR023992	Heme D1 Biosynthesis, radical SAM protein NirJ	Introduced in P. putida in \cite{steen_construction_2013}.
IPR026464	Nitrous oxide reductase family maturation protein NosD
IPR028189	Nitrate reductase, alpha subunit, N-terminal	Introduced in P. putida in \cite{steen_construction_2013}.
IPR029263	Respiratory nitrate reductase beta, C-terminal
Domains of Unknown Function (DUF)
IPR000952	Uncharacterised protein family UPF0017
	Hydrolase-like, conserved site
IPR001602	Uncharacterised protein family UPF0047
IPR002798	Protein of unknown function DUF95, transmembrane
IPR007156	LemA	Protein function unknown
IPR008523	Protein of unknown function DUF805
IPR010879	Protein of unknown function DUF1508
IPR014958	DGC	Probably Zinc-binding
IPR018706	Protein of unknown function DUF2214, membrane
IPR021268	Protein of unknown function DUF2845
IPR023353	LemA-like domain	Protein function unknown
IPR024612	Protein of unknown function DUF3749
IPR025403	Protein of unknown function DUF4129
IPR025646	Protein of unknown function DUF4350
Other
IPR000890	Aliphatic acid kinase, short chain	Domain of acetate kinase, domain introduced in P. putida in \cite{sohn_silico_2010,nikel_engineering_2013} and in the present study.
IPR003190	Aspartate decarboxylase
IPR003538	Gram-negative bacterial TonB protein	Siderophore, transport/binding
IPR004443	YjeF N-terminal domain
IPR007202	4Fe-4S domain	Potentially O2-sensitive
IPR007409	Restriction endonuclease, type 1, HsdR, N-terminal
IPR008707	PilC beta-propeller domain	Virulence-related \cite{hahn_type-4_1997}
IPR011863	Phosphoserine phosphatase/homoserine phosphotransferase bifunctional protein
IPR012833	Ribonucleoside-triphosphate reductase, anaerobic	Note: Domain associated to Class II RNR, class III RNR introduced in present study.
IPR012840	Ribonucleoside-triphosphate reductase, anaerobic-like	Note: Domain associated to Class II RNR, class III RNR introduced in present study.
IPR013362	Pilus modification type IV, PilV	Virulence-related \cite{hahn_type-4_1997}
IPR013374	ATPase, type IV, pilus assembly, PilB	Virulence-related \cite{hahn_type-4_1997}
IPR015808	Molybdenum cofactor sulfurase, C-terminal like
IPR017441	Protein kinase, ATP binding site
IPR018298	Adrenodoxin, iron-sulphur binding site	Potentially O2 sensitive
IPR020460	Zinc finger, DksA/TraR C4-type, bacteria	Virulence-related \cite{jude_posttranscriptional_2003}
IPR023218	UPF0291 structural domain
IPR025746	Type 4 fimbrial biogenesis protein PilX, N-terminal domain	Virulence-related \cite{hahn_type-4_1997}
