# Supplementary material for: In silico-guided engineering of Pseudomonas putida towards growth under micro-oxic conditions
Source: Microb Cell Fact. 2019 Oct 22;18:179. doi: 10.1186/s12934-019-1227-5 (PMC6805499; doi:10.1186/s12934-019-1227-5)
Supplement: Supplementary file 10 — Additional file 10: Analysis S3. Growth and fluorescence analysis. [file 12934_2019_1227_MOESM10_ESM.xlsx]

## Sheet: OD600RAW
Software Version	2.01.14
Reader Type:	Synergy Mx
Reader Serial Number:	250888
Reading Type	Reader
Procedure Details
Plate Type	96 WELL PLATE
Set Temperature	Setpoint 30°C
Start Kinetic	Runtime 48:00:00 (HH:MM:SS), Interval 0:30:00, 97 Reads
Shake	Medium, Continuous
Read	Absorbance Endpoint
	Full Plate
	Wavelengths: 600
	Read Speed: Normal, Delay: 100 msec, Measurements/Data Point: 8
Read	Fluorescence Endpoint
	Full Plate
	Filter Set 1
	Excitation: 450/20.0, Emission: 495/20.0
	Optics: Top, Gain: 100
	Read Speed: Normal, Delay: 100 msec, Measurements/Data Point: 10
	Read Height: 8 mm
End Kinetic
Read 1:600
	Time	T° Read 1:600	A1	A2	A3	A4	A5	A6	A7	A8	A9	A10	A11	A12	B1	B2	B3	B4	B5	B6	B7	B8	B9	B10	B11	B12	C1	C2	C3	C4	C5	C6	C7	C8	C9	C10	C11	C12	D1	D2	D3	D4	D5	D6	D7	D8	D9	D10	D11
	00:28:48	30	0.086	0.086	0.088	0.085	0.095	0.088	0.088	0.089	0.091	0.089	0.089	0.089	0.163	0.158	0.159	0.166	0.164	0.164	0.093	0.087	0.087	0.087	0.088	0.09	0.102	0.102	0.102	0.104	0.102	0.11	0.084	0.083	0.082	0.084	0.086	0.088	0.121	0.123	0.119	0.123	0.12	0.125	0.085	0.083	0.084	0.084	0.084
	00:58:48	30	0.086	0.086	0.089	0.085	0.094	0.088	0.089	0.09	0.091	0.089	0.103	0.091	0.17	0.164	0.165	0.178	0.167	0.171	0.093	0.087	0.087	0.087	0.089	0.09	0.105	0.106	0.108	0.112	0.112	0.113	0.084	0.083	0.083	0.084	0.086	0.088	0.124	0.126	0.124	0.125	0.124	0.127	0.085	0.083	0.084	0.084	0.084
	01:28:48	30	0.086	0.086	0.088	0.086	0.095	0.088	0.091	0.092	0.093	0.091	0.11	0.091	0.176	0.17	0.172	0.183	0.171	0.174	0.093	0.087	0.087	0.087	0.089	0.11	0.108	0.109	0.108	0.115	0.111	0.115	0.084	0.083	0.083	0.084	0.085	0.088	0.128	0.13	0.127	0.13	0.128	0.136	0.085	0.083	0.084	0.084	0.084
	01:58:48	30	0.086	0.086	0.089	0.085	0.095	0.088	0.092	0.093	0.096	0.092	0.092	0.094	0.179	0.172	0.174	0.177	0.173	0.175	0.093	0.087	0.087	0.089	0.089	0.095	0.11	0.111	0.11	0.114	0.111	0.123	0.084	0.083	0.083	0.084	0.085	0.088	0.132	0.135	0.131	0.135	0.133	0.138	0.085	0.083	0.084	0.084	0.084
	02:28:48	30	0.086	0.086	0.09	0.085	0.094	0.088	0.095	0.095	0.094	0.095	0.109	0.095	0.189	0.181	0.183	0.187	0.183	0.185	0.094	0.088	0.087	0.09	0.089	0.094	0.114	0.115	0.114	0.118	0.115	0.125	0.084	0.083	0.082	0.084	0.085	0.088	0.138	0.142	0.136	0.141	0.139	0.146	0.085	0.083	0.084	0.084	0.084
	02:58:48	30	0.086	0.086	0.088	0.086	0.095	0.088	0.095	0.096	0.096	0.096	0.114	0.097	0.205	0.196	0.199	0.203	0.199	0.202	0.094	0.088	0.088	0.091	0.09	0.092	0.119	0.121	0.12	0.125	0.121	0.133	0.084	0.083	0.083	0.084	0.086	0.088	0.148	0.154	0.146	0.153	0.151	0.161	0.085	0.083	0.084	0.084	0.084
	03:28:48	30	0.085	0.086	0.087	0.086	0.096	0.088	0.097	0.097	0.098	0.098	0.097	0.099	0.231	0.22	0.225	0.229	0.226	0.228	0.095	0.089	0.088	0.09	0.091	0.096	0.127	0.129	0.128	0.134	0.13	0.146	0.084	0.083	0.082	0.084	0.085	0.088	0.164	0.172	0.162	0.17	0.168	0.183	0.085	0.083	0.084	0.084	0.084
	03:58:48	30	0.086	0.086	0.088	0.086	0.094	0.088	0.099	0.1	0.1	0.1	0.111	0.101	0.272	0.26	0.265	0.27	0.27	0.273	0.096	0.09	0.09	0.094	0.091	0.107	0.138	0.142	0.139	0.148	0.142	0.167	0.084	0.083	0.083	0.084	0.085	0.088	0.186	0.196	0.184	0.195	0.192	0.214	0.085	0.083	0.084	0.084	0.084
	04:28:48	30	0.085	0.086	0.088	0.085	0.092	0.088	0.101	0.102	0.102	0.102	0.114	0.103	0.331	0.316	0.324	0.33	0.339	0.337	0.097	0.091	0.091	0.091	0.092	0.094	0.156	0.164	0.158	0.172	0.164	0.205	0.084	0.083	0.083	0.084	0.085	0.088	0.218	0.234	0.217	0.232	0.23	0.26	0.085	0.083	0.084	0.084	0.084
	04:58:48	30	0.085	0.086	0.089	0.086	0.094	0.088	0.104	0.105	0.105	0.105	0.104	0.106	0.403	0.386	0.398	0.393	0.397	0.398	0.099	0.092	0.092	0.093	0.093	0.096	0.186	0.201	0.19	0.214	0.203	0.261	0.084	0.083	0.083	0.084	0.086	0.088	0.267	0.287	0.267	0.286	0.287	0.324	0.085	0.083	0.084	0.084	0.084
	05:28:48	30	0.085	0.086	0.09	0.086	0.095	0.088	0.106	0.108	0.107	0.107	0.107	0.108	0.509	0.487	0.497	0.486	0.48	0.487	0.1	0.094	0.094	0.094	0.095	0.098	0.235	0.256	0.241	0.273	0.259	0.334	0.084	0.083	0.082	0.084	0.085	0.088	0.331	0.355	0.335	0.358	0.358	0.398	0.085	0.083	0.084	0.084	0.083
	05:58:48	30	0.085	0.086	0.087	0.086	0.1	0.088	0.109	0.11	0.109	0.109	0.109	0.11	0.595	0.576	0.597	0.583	0.59	0.601	0.101	0.096	0.096	0.096	0.097	0.099	0.295	0.326	0.305	0.349	0.331	0.417	0.084	0.083	0.083	0.084	0.086	0.088	0.421	0.455	0.424	0.448	0.443	0.487	0.085	0.083	0.084	0.084	0.084
	06:28:48	30	0.085	0.086	0.087	0.086	0.097	0.088	0.111	0.112	0.112	0.112	0.111	0.112	0.678	0.662	0.688	0.678	0.685	0.696	0.103	0.098	0.097	0.103	0.099	0.11	0.375	0.423	0.388	0.43	0.408	0.516	0.084	0.083	0.083	0.084	0.085	0.088	0.503	0.54	0.51	0.536	0.535	0.573	0.085	0.083	0.084	0.084	0.084
	06:58:48	30	0.085	0.086	0.09	0.086	0.093	0.098	0.114	0.115	0.115	0.114	0.114	0.115	0.768	0.747	0.772	0.77	0.774	0.784	0.102	0.1	0.1	0.101	0.102	0.12	0.479	0.525	0.496	0.534	0.508	0.612	0.084	0.083	0.083	0.084	0.086	0.088	0.581	0.621	0.589	0.616	0.617	0.651	0.085	0.083	0.084	0.084	0.083
	07:28:48	30	0.085	0.086	0.087	0.086	0.093	0.109	0.117	0.117	0.117	0.117	0.116	0.117	0.858	0.835	0.86	0.855	0.856	0.869	0.105	0.103	0.103	0.106	0.104	0.122	0.571	0.609	0.587	0.625	0.601	0.695	0.084	0.083	0.083	0.084	0.086	0.088	0.655	0.699	0.665	0.693	0.694	0.723	0.086	0.083	0.084	0.084	0.084
	07:58:48	30	0.086	0.086	0.087	0.086	0.093	0.12	0.12	0.12	0.121	0.119	0.118	0.12	0.942	0.933	0.947	0.941	0.935	0.957	0.11	0.107	0.108	0.109	0.108	0.128	0.658	0.693	0.678	0.712	0.688	0.772	0.084	0.083	0.083	0.084	0.086	0.088	0.725	0.772	0.739	0.762	0.764	0.79	0.086	0.083	0.084	0.084	0.084
	08:28:48	30	0.085	0.086	0.087	0.086	0.093	0.097	0.124	0.123	0.123	0.122	0.121	0.122	1.018	1.018	1.038	1.038	1.023	1.071	0.114	0.111	0.111	0.113	0.113	0.116	0.745	0.776	0.77	0.791	0.772	0.845	0.084	0.083	0.083	0.084	0.085	0.088	0.79	0.838	0.808	0.826	0.832	0.851	0.085	0.083	0.083	0.084	0.083
	08:58:48	30	0.085	0.086	0.09	0.086	0.093	0.1	0.126	0.126	0.125	0.124	0.124	0.124	1.196	1.2	1.211	1.214	1.194	1.213	0.12	0.117	0.117	0.13	0.118	0.127	0.837	0.861	0.875	0.871	0.86	0.928	0.084	0.083	0.082	0.084	0.085	0.088	0.852	0.902	0.876	0.889	0.899	0.918	0.086	0.083	0.084	0.084	0.083
	09:28:48	30	0.086	0.086	0.087	0.086	0.093	0.098	0.128	0.13	0.128	0.127	0.126	0.127	1.244	1.238	1.251	1.251	1.234	1.246	0.128	0.126	0.143	0.125	0.129	0.148	0.992	1.006	1.034	1.016	1.021	1.064	0.084	0.083	0.082	0.084	0.085	0.088	0.924	0.974	0.966	0.968	0.981	1.016	0.086	0.083	0.084	0.084	0.084
	09:58:48	30	0.085	0.086	0.089	0.086	0.093	0.114	0.131	0.135	0.132	0.13	0.128	0.129	1.271	1.261	1.275	1.274	1.259	1.269	0.134	0.147	0.136	0.141	0.14	0.139	1.067	1.09	1.091	1.093	1.087	1.119	0.084	0.083	0.082	0.084	0.085	0.088	1.025	1.062	1.06	1.062	1.072	1.079	0.085	0.083	0.084	0.084	0.083
	10:28:48	30	0.085	0.086	0.089	0.086	0.093	0.107	0.135	0.137	0.134	0.132	0.132	0.13	1.288	1.277	1.29	1.292	1.278	1.287	0.143	0.143	0.141	0.159	0.146	0.161	1.108	1.132	1.128	1.132	1.124	1.153	0.084	0.083	0.083	0.084	0.085	0.088	1.079	1.11	1.105	1.109	1.118	1.116	0.085	0.083	0.084	0.084	0.083
	10:58:48	30	0.085	0.086	0.09	0.086	0.096	0.117	0.135	0.137	0.137	0.134	0.133	0.133	1.304	1.291	1.303	1.307	1.294	1.302	0.157	0.156	0.155	0.164	0.164	0.163	1.137	1.161	1.155	1.161	1.153	1.179	0.084	0.083	0.083	0.084	0.085	0.088	1.112	1.141	1.135	1.141	1.148	1.143	0.086	0.083	0.084	0.084	0.083
	11:28:48	30	0.086	0.086	0.089	0.086	0.096	0.108	0.141	0.139	0.139	0.138	0.137	0.135	1.314	1.301	1.314	1.318	1.306	1.313	0.175	0.173	0.172	0.182	0.181	0.181	1.16	1.184	1.176	1.183	1.174	1.201	0.084	0.083	0.083	0.084	0.086	0.088	1.138	1.165	1.159	1.165	1.172	1.166	0.085	0.083	0.084	0.084	0.084
	11:58:48	30	0.086	0.086	0.09	0.086	0.096	0.106	0.14	0.144	0.145	0.139	0.139	0.141	1.324	1.31	1.321	1.329	1.317	1.324	0.199	0.197	0.195	0.203	0.202	0.21	1.175	1.2	1.192	1.2	1.19	1.217	0.084	0.083	0.083	0.084	0.086	0.088	1.158	1.185	1.178	1.186	1.191	1.185	0.086	0.083	0.084	0.084	0.084
	12:28:48	30	0.086	0.086	0.089	0.086	0.098	0.135	0.143	0.146	0.142	0.142	0.142	0.143	1.332	1.32	1.33	1.339	1.328	1.338	0.231	0.23	0.224	0.234	0.232	0.241	1.193	1.214	1.211	1.215	1.206	1.232	0.084	0.083	0.082	0.084	0.085	0.088	1.175	1.201	1.195	1.203	1.208	1.202	0.085	0.083	0.084	0.084	0.083
	12:58:48	30	0.086	0.086	0.089	0.086	0.097	0.127	0.146	0.143	0.148	0.148	0.145	0.147	1.344	1.335	1.345	1.353	1.347	1.365	0.266	0.267	0.261	0.271	0.271	0.278	1.221	1.236	1.24	1.238	1.233	1.255	0.084	0.083	0.083	0.084	0.085	0.088	1.192	1.217	1.214	1.219	1.226	1.222	0.085	0.083	0.084	0.084	0.084
	13:28:48	30	0.086	0.086	0.087	0.086	0.099	0.13	0.144	0.144	0.147	0.153	0.149	0.147	1.359	1.351	1.36	1.368	1.371	1.375	0.305	0.305	0.296	0.311	0.31	0.304	1.247	1.264	1.266	1.267	1.261	1.283	0.084	0.083	0.082	0.084	0.086	0.088	1.212	1.236	1.236	1.239	1.245	1.243	0.085	0.083	0.084	0.084	0.084
	13:58:48	30	0.086	0.086	0.087	0.086	0.096	0.125	0.147	0.146	0.148	0.15	0.174	0.147	1.365	1.36	1.365	1.373	1.377	1.389	0.344	0.344	0.333	0.352	0.347	0.338	1.259	1.289	1.258	1.276	1.261	1.293	0.084	0.083	0.083	0.084	0.085	0.088	1.231	1.257	1.258	1.26	1.267	1.264	0.085	0.083	0.084	0.084	0.084
	14:28:48	30	0.086	0.086	0.087	0.086	0.094	0.138	0.148	0.153	0.149	0.155	0.151	0.151	1.379	1.375	1.379	1.386	1.387	1.396	0.392	0.386	0.374	0.389	0.388	0.37	1.27	1.291	1.276	1.279	1.274	1.302	0.084	0.083	0.083	0.084	0.086	0.088	1.248	1.275	1.276	1.278	1.283	1.279	0.085	0.083	0.084	0.084	0.083
	14:58:48	30	0.086	0.086	0.087	0.086	0.096	0.15	0.152	0.152	0.153	0.162	0.152	0.156	1.388	1.383	1.388	1.395	1.395	1.403	0.428	0.428	0.414	0.43	0.436	0.404	1.283	1.3	1.292	1.294	1.29	1.314	0.084	0.083	0.083	0.084	0.086	0.088	1.262	1.288	1.291	1.293	1.296	1.29	0.086	0.083	0.084	0.084	0.084
	15:28:48	30	0.087	0.086	0.088	0.086	0.097	0.155	0.153	0.158	0.154	0.159	0.168	0.156	1.394	1.39	1.395	1.402	1.4	1.407	0.47	0.472	0.459	0.477	0.472	0.441	1.296	1.312	1.307	1.308	1.304	1.326	0.084	0.083	0.083	0.084	0.085	0.088	1.273	1.298	1.301	1.305	1.303	1.302	0.085	0.083	0.084	0.084	0.083
	15:58:48	30	0.087	0.086	0.087	0.086	0.096	0.153	0.155	0.156	0.156	0.158	0.156	0.166	1.403	1.396	1.401	1.408	1.405	1.413	0.506	0.51	0.493	0.518	0.509	0.472	1.31	1.324	1.32	1.321	1.319	1.338	0.084	0.083	0.082	0.084	0.086	0.088	1.285	1.306	1.308	1.315	1.312	1.313	0.085	0.083	0.084	0.084	0.084
	16:28:48	30	0.087	0.086	0.087	0.086	0.096	0.141	0.157	0.158	0.159	0.167	0.159	0.191	1.408	1.401	1.407	1.413	1.411	1.42	0.537	0.541	0.522	0.551	0.548	0.504	1.322	1.335	1.334	1.335	1.332	1.349	0.084	0.083	0.082	0.084	0.086	0.088	1.296	1.316	1.317	1.324	1.324	1.324	0.085	0.083	0.083	0.084	0.084
	16:58:48	30	0.089	0.086	0.087	0.086	0.097	0.16	0.156	0.159	0.157	0.159	0.159	0.172	1.412	1.406	1.411	1.419	1.415	1.424	0.568	0.571	0.553	0.584	0.577	0.536	1.333	1.345	1.343	1.344	1.342	1.358	0.084	0.083	0.082	0.084	0.086	0.088	1.309	1.325	1.328	1.334	1.335	1.336	0.085	0.083	0.084	0.084	0.083
	17:28:48	30	0.092	0.086	0.088	0.086	0.097	0.09	0.158	0.161	0.162	0.161	0.157	0.187	1.415	1.41	1.416	1.423	1.42	1.43	0.589	0.592	0.578	0.606	0.602	0.559	1.342	1.354	1.352	1.352	1.351	1.367	0.084	0.083	0.083	0.084	0.085	0.088	1.32	1.335	1.338	1.344	1.345	1.347	0.085	0.083	0.084	0.084	0.083
	17:58:48	30	0.093	0.086	0.089	0.086	0.097	0.09	0.159	0.163	0.161	0.163	0.159	0.166	1.42	1.416	1.421	1.428	1.426	1.436	0.607	0.611	0.597	0.62	0.618	0.572	1.349	1.362	1.36	1.359	1.359	1.376	0.084	0.083	0.083	0.084	0.086	0.088	1.33	1.344	1.347	1.353	1.355	1.356	0.085	0.083	0.084	0.084	0.084
	18:28:48	30	0.09	0.086	0.088	0.086	0.098	0.087	0.164	0.162	0.165	0.162	0.16	0.168	1.424	1.422	1.426	1.433	1.431	1.443	0.62	0.624	0.612	0.632	0.632	0.582	1.356	1.369	1.367	1.366	1.366	1.383	0.084	0.083	0.082	0.084	0.085	0.088	1.339	1.353	1.356	1.361	1.364	1.365	0.085	0.083	0.084	0.084	0.083
	18:58:48	30	0.093	0.086	0.087	0.086	0.098	0.087	0.177	0.175	0.167	0.162	0.161	0.165	1.429	1.427	1.432	1.437	1.438	1.45	0.634	0.639	0.624	0.647	0.645	0.594	1.361	1.375	1.373	1.373	1.373	1.391	0.084	0.083	0.082	0.084	0.086	0.088	1.346	1.361	1.363	1.368	1.373	1.372	0.085	0.083	0.084	0.084	0.083
	19:28:48	30	0.088	0.086	0.089	0.086	0.092	0.087	0.168	0.173	0.169	0.168	0.165	0.165	1.435	1.434	1.437	1.442	1.442	1.456	0.643	0.65	0.638	0.657	0.656	0.6	1.367	1.383	1.379	1.379	1.379	1.396	0.084	0.083	0.083	0.084	0.085	0.088	1.353	1.369	1.371	1.375	1.38	1.379	0.085	0.083	0.084	0.084	0.084
	19:58:48	30	0.086	0.087	0.09	0.086	0.092	0.087	0.164	0.175	0.171	0.167	0.167	0.205	1.439	1.441	1.444	1.448	1.449	1.463	0.65	0.657	0.646	0.663	0.661	0.6	1.373	1.389	1.384	1.384	1.386	1.401	0.084	0.083	0.083	0.084	0.085	0.088	1.36	1.376	1.378	1.382	1.387	1.386	0.085	0.083	0.084	0.084	0.084
	20:28:48	30	0.086	0.087	0.089	0.086	0.092	0.087	0.174	0.179	0.178	0.167	0.168	0.159	1.444	1.447	1.45	1.452	1.456	1.469	0.657	0.663	0.653	0.672	0.671	0.609	1.376	1.394	1.39	1.39	1.392	1.408	0.084	0.083	0.083	0.084	0.086	0.088	1.367	1.383	1.386	1.389	1.395	1.392	0.085	0.083	0.084	0.084	0.084
	20:58:48	30	0.086	0.087	0.088	0.086	0.092	0.087	0.168	0.172	0.173	0.17	0.169	0.239	1.452	1.454	1.456	1.458	1.46	1.474	0.662	0.668	0.658	0.676	0.673	0.609	1.381	1.4	1.393	1.394	1.395	1.411	0.084	0.083	0.083	0.084	0.086	0.088	1.372	1.389	1.391	1.395	1.401	1.398	0.085	0.083	0.084	0.084	0.083
	21:28:48	30	0.086	0.087	0.089	0.086	0.092	0.087	0.174	0.174	0.174	0.172	0.198	0.204	1.458	1.464	1.464	1.464	1.467	1.482	0.665	0.671	0.663	0.679	0.678	0.609	1.386	1.405	1.397	1.398	1.4	1.416	0.084	0.083	0.082	0.084	0.086	0.088	1.378	1.395	1.397	1.401	1.407	1.403	0.085	0.083	0.084	0.084	0.084
	21:58:48	30	0.086	0.087	0.091	0.085	0.092	0.087	0.177	0.18	0.175	0.172	0.176	0.165	1.465	1.471	1.472	1.469	1.473	1.487	0.673	0.678	0.668	0.684	0.683	0.613	1.389	1.409	1.401	1.403	1.404	1.42	0.084	0.083	0.083	0.084	0.086	0.088	1.383	1.401	1.402	1.406	1.412	1.408	0.085	0.083	0.084	0.084	0.083
	22:28:48	30	0.085	0.087	0.093	0.085	0.092	0.087	0.178	0.178	0.181	0.175	0.177	0.171	1.471	1.48	1.481	1.475	1.48	1.495	0.684	0.688	0.676	0.692	0.69	0.62	1.393	1.414	1.405	1.407	1.407	1.424	0.084	0.083	0.082	0.084	0.086	0.088	1.387	1.406	1.407	1.41	1.417	1.412	0.085	0.083	0.084	0.084	0.083
	22:58:48	30	0.086	0.087	0.096	0.086	0.092	0.087	0.181	0.177	0.191	0.182	0.175	0.169	1.477	1.486	1.486	1.48	1.488	1.501	0.7	0.702	0.686	0.705	0.7	0.631	1.395	1.417	1.409	1.411	1.411	1.428	0.084	0.083	0.082	0.084	0.086	0.088	1.392	1.411	1.412	1.415	1.421	1.417	0.085	0.083	0.084	0.084	0.084
	23:28:48	30	0.086	0.087	0.092	0.086	0.092	0.087	0.189	0.183	0.186	0.18	0.186	0.175	1.486	1.495	1.497	1.487	1.494	1.508	0.716	0.719	0.7	0.72	0.716	0.642	1.399	1.421	1.412	1.414	1.414	1.429	0.084	0.083	0.083	0.084	0.086	0.088	1.396	1.415	1.416	1.419	1.426	1.421	0.085	0.083	0.084	0.084	0.084
	23:58:48	30	0.086	0.087	0.091	0.086	0.092	0.087	0.185	0.181	0.189	0.183	0.198	0.176	1.492	1.504	1.505	1.494	1.501	1.515	0.724	0.732	0.715	0.731	0.732	0.648	1.402	1.424	1.415	1.417	1.418	1.433	0.084	0.083	0.083	0.084	0.086	0.088	1.4	1.419	1.42	1.424	1.43	1.424	0.085	0.083	0.084	0.084	0.084
	1 day, 0:28:48	30	0.086	0.089	0.094	0.085	0.092	0.087	0.19	0.184	0.185	0.185	0.184	0.174	1.5	1.514	1.514	1.5	1.509	1.523	0.728	0.735	0.722	0.736	0.735	0.65	1.404	1.428	1.419	1.421	1.422	1.436	0.084	0.083	0.083	0.084	0.085	0.088	1.404	1.424	1.424	1.428	1.434	1.428	0.085	0.083	0.084	0.084	0.084
	1 day, 0:58:48	30	0.086	0.094	0.093	0.086	0.092	0.087	0.187	0.192	0.191	0.188	0.186	0.177	1.507	1.523	1.523	1.509	1.516	1.531	0.731	0.738	0.725	0.738	0.737	0.649	1.407	1.431	1.422	1.423	1.424	1.438	0.084	0.083	0.083	0.084	0.086	0.088	1.408	1.428	1.429	1.433	1.439	1.432	0.085	0.083	0.084	0.084	0.083
	1 day, 1:28:48	30	0.087	0.089	0.097	0.085	0.092	0.087	0.19	0.192	0.19	0.191	0.187	0.18	1.514	1.532	1.534	1.516	1.524	1.541	0.735	0.741	0.728	0.739	0.739	0.65	1.409	1.435	1.425	1.427	1.427	1.441	0.084	0.083	0.082	0.084	0.085	0.088	1.411	1.432	1.432	1.437	1.443	1.435	0.085	0.083	0.084	0.084	0.083
	1 day, 1:58:48	30	0.086	0.088	0.088	0.085	0.092	0.087	0.195	0.196	0.192	0.192	0.192	0.182	1.521	1.54	1.541	1.524	1.531	1.547	0.732	0.741	0.729	0.742	0.741	0.648	1.411	1.436	1.427	1.43	1.43	1.444	0.084	0.083	0.083	0.084	0.086	0.088	1.415	1.436	1.436	1.44	1.447	1.438	0.085	0.083	0.084	0.084	0.084
	1 day, 2:28:48	30	0.087	0.091	0.093	0.086	0.092	0.087	0.198	0.194	0.194	0.196	0.194	0.183	1.53	1.55	1.55	1.534	1.538	1.555	0.732	0.741	0.729	0.743	0.742	0.649	1.413	1.44	1.43	1.431	1.432	1.446	0.084	0.083	0.083	0.084	0.085	0.088	1.418	1.44	1.44	1.444	1.451	1.442	0.085	0.083	0.084	0.084	0.084
	1 day, 2:58:48	30	0.085	0.087	0.088	0.085	0.092	0.087	0.2	0.196	0.198	0.196	0.199	0.186	1.536	1.557	1.558	1.541	1.544	1.562	0.735	0.738	0.725	0.741	0.742	0.647	1.415	1.441	1.433	1.434	1.435	1.449	0.084	0.083	0.082	0.084	0.086	0.088	1.422	1.444	1.443	1.447	1.454	1.445	0.085	0.083	0.084	0.084	0.083
	1 day, 3:28:48	30	0.086	0.087	0.088	0.085	0.092	0.087	0.2	0.197	0.198	0.2	0.198	0.188	1.545	1.567	1.568	1.552	1.55	1.569	0.722	0.739	0.729	0.746	0.743	0.644	1.419	1.446	1.435	1.437	1.437	1.451	0.084	0.083	0.083	0.084	0.086	0.088	1.424	1.447	1.447	1.451	1.458	1.448	0.085	0.083	0.084	0.084	0.084
	1 day, 3:58:48	30	0.085	0.087	0.088	0.085	0.092	0.087	0.206	0.202	0.213	0.2	0.201	0.192	1.551	1.574	1.575	1.561	1.555	1.575	0.699	0.717	0.722	0.728	0.736	0.647	1.422	1.448	1.438	1.439	1.439	1.453	0.084	0.083	0.082	0.084	0.085	0.088	1.427	1.451	1.451	1.454	1.461	1.451	0.085	0.083	0.084	0.084	0.084
	1 day, 4:28:48	30	0.086	0.087	0.088	0.085	0.092	0.087	0.208	0.207	0.205	0.207	0.205	0.192	1.56	1.586	1.588	1.574	1.569	1.589	0.677	0.69	0.692	0.699	0.706	0.631	1.426	1.453	1.444	1.446	1.445	1.46	0.084	0.083	0.083	0.084	0.086	0.088	1.431	1.458	1.458	1.46	1.466	1.456	0.085	0.083	0.084	0.084	0.083
	1 day, 4:58:48	30	0.085	0.087	0.088	0.085	0.092	0.087	0.215	0.212	0.206	0.205	0.205	0.215	1.566	1.593	1.595	1.582	1.574	1.594	0.662	0.675	0.675	0.682	0.688	0.613	1.428	1.456	1.448	1.449	1.448	1.461	0.084	0.083	0.083	0.084	0.086	0.088	1.432	1.46	1.46	1.464	1.469	1.458	0.085	0.083	0.084	0.084	0.083
	1 day, 5:28:48	30	0.085	0.087	0.088	0.086	0.092	0.087	0.241	0.21	0.211	0.209	0.207	0.198	1.572	1.601	1.603	1.591	1.581	1.602	0.648	0.659	0.658	0.666	0.67	0.597	1.432	1.461	1.452	1.452	1.451	1.465	0.084	0.083	0.083	0.084	0.086	0.088	1.435	1.464	1.465	1.468	1.474	1.462	0.086	0.083	0.084	0.084	0.084
	1 day, 5:58:48	30	0.086	0.087	0.088	0.085	0.092	0.087	0.215	0.224	0.211	0.211	0.21	0.202	1.579	1.609	1.611	1.597	1.585	1.607	0.635	0.644	0.642	0.649	0.651	0.579	1.436	1.466	1.456	1.456	1.453	1.467	0.084	0.083	0.083	0.084	0.086	0.088	1.438	1.468	1.47	1.472	1.478	1.465	0.085	0.083	0.084	0.084	0.083
	1 day, 6:28:48	30	0.086	0.086	0.088	0.085	0.092	0.087	0.219	0.217	0.217	0.216	0.212	0.201	1.584	1.616	1.619	1.605	1.593	1.615	0.625	0.634	0.631	0.64	0.642	0.568	1.439	1.471	1.459	1.46	1.457	1.471	0.084	0.083	0.083	0.084	0.086	0.088	1.44	1.471	1.474	1.475	1.482	1.468	0.085	0.083	0.084	0.084	0.083
	1 day, 6:58:48	30	0.085	0.087	0.088	0.085	0.092	0.087	0.216	0.221	0.218	0.216	0.22	0.21	1.589	1.623	1.627	1.612	1.599	1.621	0.617	0.625	0.619	0.631	0.632	0.556	1.442	1.475	1.463	1.463	1.46	1.475	0.084	0.083	0.083	0.084	0.086	0.088	1.442	1.475	1.478	1.48	1.486	1.472	0.086	0.083	0.084	0.084	0.084
	1 day, 7:28:48	30	0.086	0.087	0.088	0.085	0.092	0.087	0.22	0.217	0.231	0.221	0.22	0.216	1.595	1.63	1.633	1.62	1.606	1.627	0.61	0.616	0.612	0.619	0.623	0.545	1.445	1.48	1.466	1.466	1.462	1.478	0.084	0.083	0.083	0.084	0.086	0.088	1.444	1.48	1.48	1.483	1.489	1.474	0.086	0.083	0.084	0.084	0.084
	1 day, 7:58:48	30	0.085	0.087	0.088	0.085	0.092	0.087	0.222	0.223	0.22	0.223	0.221	0.213	1.6	1.636	1.641	1.627	1.612	1.634	0.607	0.612	0.601	0.608	0.611	0.536	1.448	1.484	1.47	1.47	1.465	1.483	0.084	0.083	0.083	0.084	0.086	0.088	1.446	1.483	1.483	1.485	1.493	1.477	0.086	0.083	0.084	0.084	0.084
	1 day, 8:28:48	30	0.085	0.087	0.088	0.085	0.092	0.087	0.224	0.223	0.223	0.225	0.234	0.214	1.606	1.644	1.647	1.633	1.617	1.639	0.597	0.603	0.59	0.596	0.597	0.526	1.452	1.489	1.473	1.472	1.468	1.486	0.084	0.083	0.083	0.084	0.086	0.088	1.447	1.485	1.485	1.488	1.496	1.479	0.086	0.083	0.084	0.084	0.084
	1 day, 8:58:48	30	0.085	0.087	0.088	0.085	0.092	0.087	0.227	0.227	0.223	0.229	0.225	0.214	1.61	1.649	1.654	1.641	1.623	1.646	0.588	0.596	0.582	0.589	0.594	0.516	1.454	1.492	1.477	1.475	1.47	1.49	0.084	0.083	0.083	0.084	0.085	0.088	1.448	1.487	1.488	1.49	1.499	1.482	0.086	0.083	0.084	0.084	0.083
	1 day, 9:28:48	30	0.086	0.087	0.089	0.086	0.092	0.087	0.231	0.229	0.23	0.231	0.228	0.219	1.615	1.656	1.66	1.646	1.628	1.651	0.575	0.584	0.574	0.58	0.585	0.505	1.458	1.497	1.48	1.478	1.473	1.493	0.084	0.083	0.083	0.084	0.085	0.088	1.45	1.489	1.49	1.493	1.501	1.484	0.086	0.083	0.084	0.084	0.083
	1 day, 9:58:48	30	0.086	0.086	0.088	0.085	0.092	0.087	0.231	0.233	0.238	0.23	0.232	0.226	1.62	1.662	1.667	1.652	1.633	1.657	0.561	0.573	0.57	0.576	0.575	0.495	1.461	1.502	1.484	1.482	1.476	1.497	0.084	0.083	0.083	0.084	0.086	0.088	1.452	1.492	1.493	1.495	1.504	1.487	0.086	0.083	0.084	0.084	0.083
	1 day, 10:28:48	30	0.086	0.087	0.088	0.086	0.092	0.087	0.245	0.236	0.234	0.234	0.236	0.222	1.622	1.667	1.673	1.659	1.639	1.662	0.551	0.559	0.561	0.568	0.569	0.485	1.462	1.505	1.489	1.487	1.479	1.502	0.084	0.083	0.083	0.084	0.086	0.088	1.453	1.494	1.496	1.498	1.507	1.49	0.086	0.083	0.084	0.084	0.084
	1 day, 10:58:48	30	0.085	0.087	0.088	0.085	0.092	0.087	0.24	0.284	0.235	0.239	0.235	0.225	1.625	1.672	1.679	1.665	1.644	1.667	0.539	0.547	0.55	0.56	0.559	0.477	1.464	1.509	1.493	1.49	1.484	1.507	0.084	0.083	0.082	0.084	0.086	0.088	1.454	1.497	1.499	1.5	1.509	1.493	0.086	0.083	0.084	0.084	0.084
	1 day, 11:28:48	30	0.086	0.087	0.088	0.085	0.092	0.087	0.242	0.242	0.249	0.24	0.241	0.228	1.63	1.679	1.685	1.67	1.65	1.673	0.53	0.543	0.539	0.543	0.549	0.466	1.467	1.514	1.497	1.494	1.487	1.51	0.084	0.083	0.083	0.084	0.086	0.088	1.456	1.499	1.501	1.503	1.512	1.495	0.086	0.083	0.084	0.084	0.084
	1 day, 11:58:48	30	0.085	0.087	0.09	0.085	0.092	0.087	0.243	0.242	0.241	0.246	0.242	0.228	1.632	1.682	1.69	1.678	1.654	1.677	0.516	0.526	0.525	0.532	0.536	0.466	1.469	1.516	1.501	1.499	1.491	1.515	0.084	0.083	0.083	0.084	0.085	0.088	1.458	1.502	1.504	1.506	1.514	1.498	0.086	0.083	0.084	0.084	0.083
	1 day, 12:28:48	30	0.087	0.087	0.088	0.085	0.092	0.087	0.244	0.247	0.245	0.247	0.246	0.243	1.636	1.689	1.696	1.681	1.659	1.681	0.504	0.514	0.513	0.518	0.525	0.456	1.472	1.521	1.504	1.501	1.494	1.518	0.084	0.083	0.083	0.084	0.086	0.088	1.459	1.504	1.506	1.508	1.517	1.501	0.086	0.083	0.084	0.084	0.083
	1 day, 12:58:48	30	0.085	0.087	0.088	0.085	0.092	0.087	0.248	0.25	0.249	0.247	0.247	0.235	1.638	1.693	1.701	1.686	1.663	1.686	0.493	0.504	0.505	0.509	0.512	0.448	1.474	1.525	1.508	1.505	1.497	1.522	0.084	0.083	0.083	0.084	0.086	0.088	1.461	1.507	1.509	1.511	1.52	1.503	0.086	0.083	0.084	0.084	0.083
	1 day, 13:28:48	30	0.085	0.087	0.088	0.085	0.092	0.087	0.25	0.253	0.255	0.249	0.253	0.247	1.641	1.697	1.706	1.693	1.668	1.69	0.484	0.493	0.492	0.499	0.501	0.442	1.476	1.527	1.512	1.51	1.502	1.527	0.084	0.083	0.083	0.084	0.086	0.088	1.462	1.51	1.512	1.514	1.523	1.506	0.086	0.083	0.084	0.084	0.084
	1 day, 13:58:48	30	0.085	0.086	0.088	0.085	0.092	0.087	0.254	0.257	0.273	0.249	0.253	0.238	1.643	1.702	1.71	1.698	1.672	1.694	0.472	0.483	0.482	0.484	0.489	0.433	1.477	1.531	1.515	1.513	1.505	1.53	0.084	0.083	0.083	0.084	0.085	0.088	1.464	1.512	1.514	1.516	1.525	1.509	0.086	0.083	0.084	0.084	0.083
	1 day, 14:28:48	30	0.085	0.086	0.088	0.085	0.092	0.087	0.257	0.257	0.255	0.256	0.258	0.239	1.645	1.707	1.715	1.702	1.677	1.698	0.467	0.477	0.473	0.477	0.478	0.431	1.479	1.535	1.519	1.517	1.508	1.534	0.084	0.083	0.083	0.084	0.086	0.088	1.466	1.515	1.517	1.519	1.528	1.511	0.086	0.083	0.084	0.084	0.084
	1 day, 14:58:48	30	0.086	0.086	0.088	0.085	0.092	0.087	0.257	0.261	0.256	0.256	0.261	0.252	1.647	1.71	1.719	1.707	1.68	1.702	0.457	0.467	0.463	0.467	0.47	0.422	1.481	1.538	1.522	1.521	1.512	1.537	0.084	0.083	0.083	0.084	0.086	0.088	1.466	1.517	1.519	1.521	1.53	1.514	0.086	0.083	0.084	0.084	0.083
	1 day, 15:28:48	30	0.085	0.086	0.088	0.085	0.092	0.087	0.261	0.265	0.261	0.259	0.263	0.247	1.648	1.713	1.723	1.712	1.683	1.704	0.452	0.465	0.456	0.46	0.458	0.415	1.482	1.54	1.526	1.525	1.516	1.541	0.084	0.083	0.083	0.084	0.086	0.088	1.468	1.519	1.522	1.523	1.533	1.516	0.086	0.083	0.084	0.084	0.083
	1 day, 15:58:48	30	0.086	0.086	0.088	0.085	0.092	0.087	0.265	0.263	0.263	0.263	0.264	0.248	1.65	1.716	1.727	1.717	1.686	1.708	0.446	0.45	0.447	0.45	0.449	0.407	1.484	1.544	1.529	1.528	1.519	1.544	0.084	0.083	0.083	0.084	0.086	0.088	1.469	1.521	1.524	1.526	1.535	1.518	0.086	0.083	0.084	0.084	0.084
	1 day, 16:28:48	30	0.086	0.086	0.088	0.085	0.092	0.087	0.265	0.265	0.269	0.263	0.267	0.25	1.65	1.719	1.731	1.722	1.69	1.711	0.438	0.446	0.439	0.443	0.443	0.399	1.484	1.546	1.532	1.532	1.523	1.548	0.084	0.083	0.083	0.084	0.085	0.088	1.47	1.524	1.526	1.528	1.538	1.521	0.086	0.083	0.084	0.084	0.083
	1 day, 16:58:48	30	0.086	0.086	0.088	0.085	0.092	0.087	0.269	0.267	0.269	0.267	0.272	0.253	1.652	1.722	1.734	1.727	1.693	1.714	0.433	0.437	0.433	0.439	0.436	0.393	1.486	1.549	1.536	1.535	1.526	1.551	0.084	0.083	0.083	0.084	0.086	0.088	1.471	1.526	1.529	1.531	1.54	1.523	0.086	0.083	0.084	0.084	0.084
	1 day, 17:28:48	30	0.085	0.086	0.094	0.085	0.092	0.087	0.271	0.272	0.271	0.266	0.285	0.257	1.652	1.723	1.737	1.731	1.696	1.716	0.429	0.433	0.427	0.434	0.431	0.385	1.486	1.551	1.538	1.538	1.529	1.555	0.084	0.083	0.083	0.084	0.086	0.088	1.472	1.529	1.531	1.533	1.542	1.525	0.086	0.083	0.084	0.084	0.083
	1 day, 17:58:48	30	0.086	0.086	0.095	0.085	0.092	0.087	0.275	0.274	0.273	0.273	0.275	0.264	1.653	1.727	1.74	1.734	1.699	1.719	0.432	0.433	0.42	0.427	0.428	0.379	1.488	1.554	1.542	1.542	1.532	1.557	0.084	0.083	0.083	0.084	0.085	0.088	1.472	1.53	1.533	1.535	1.544	1.527	0.086	0.083	0.084	0.084	0.083
	1 day, 18:28:48	30	0.085	0.086	0.092	0.085	0.092	0.087	0.277	0.278	0.283	0.274	0.275	0.256	1.653	1.729	1.742	1.739	1.701	1.722	0.421	0.423	0.417	0.423	0.423	0.376	1.489	1.557	1.544	1.545	1.536	1.561	0.084	0.083	0.083	0.084	0.085	0.088	1.473	1.532	1.535	1.537	1.546	1.53	0.086	0.083	0.084	0.084	0.083
	1 day, 18:58:48	30	0.085	0.086	0.095	0.085	0.092	0.087	0.278	0.28	0.288	0.277	0.279	0.285	1.653	1.731	1.745	1.741	1.703	1.723	0.417	0.418	0.413	0.42	0.417	0.371	1.49	1.559	1.548	1.548	1.539	1.563	0.084	0.083	0.082	0.084	0.085	0.088	1.474	1.534	1.537	1.539	1.548	1.531	0.085	0.083	0.084	0.084	0.083
	1 day, 19:28:48	30	0.085	0.086	0.091	0.085	0.092	0.087	0.282	0.281	0.281	0.276	0.282	0.262	1.653	1.733	1.747	1.745	1.705	1.726	0.42	0.415	0.406	0.416	0.414	0.364	1.49	1.561	1.55	1.55	1.542	1.567	0.084	0.083	0.083	0.084	0.085	0.088	1.474	1.536	1.539	1.542	1.55	1.534	0.086	0.083	0.084	0.084	0.083
	1 day, 19:58:48	30	0.086	0.086	0.093	0.085	0.091	0.087	0.286	0.284	0.283	0.279	0.286	0.272	1.654	1.735	1.749	1.749	1.708	1.726	0.417	0.411	0.404	0.413	0.409	0.359	1.491	1.563	1.552	1.553	1.544	1.568	0.084	0.083	0.083	0.084	0.085	0.088	1.475	1.538	1.541	1.544	1.552	1.535	0.086	0.083	0.084	0.084	0.083
	1 day, 20:28:48	30	0.085	0.086	0.096	0.085	0.092	0.087	0.286	0.288	0.284	0.281	0.285	0.267	1.653	1.737	1.751	1.752	1.71	1.729	0.415	0.407	0.401	0.405	0.403	0.359	1.492	1.565	1.555	1.556	1.547	1.571	0.084	0.083	0.083	0.084	0.085	0.088	1.475	1.539	1.544	1.546	1.554	1.537	0.086	0.083	0.084	0.084	0.083
	1 day, 20:58:48	30	0.086	0.086	0.094	0.085	0.092	0.088	0.292	0.291	0.287	0.287	0.287	0.27	1.654	1.739	1.754	1.753	1.712	1.731	0.411	0.404	0.401	0.417	0.411	0.352	1.492	1.567	1.557	1.559	1.55	1.573	0.084	0.083	0.083	0.084	0.086	0.088	1.476	1.542	1.546	1.547	1.555	1.539	0.086	0.083	0.084	0.084	0.084
	1 day, 21:28:48	30	0.087	0.086	0.097	0.085	0.092	0.088	0.306	0.292	0.296	0.288	0.292	0.268	1.653	1.74	1.755	1.755	1.714	1.733	0.412	0.409	0.396	0.404	0.398	0.349	1.493	1.57	1.56	1.561	1.553	1.577	0.084	0.083	0.083	0.084	0.086	0.088	1.476	1.543	1.547	1.549	1.558	1.541	0.086	0.083	0.084	0.084	0.084
	1 day, 21:58:48	30	0.085	0.086	0.093	0.085	0.092	0.088	0.297	0.295	0.331	0.29	0.29	0.267	1.653	1.741	1.757	1.757	1.715	1.734	0.409	0.406	0.393	0.4	0.398	0.342	1.494	1.572	1.562	1.563	1.555	1.579	0.084	0.083	0.083	0.084	0.086	0.088	1.476	1.545	1.549	1.551	1.559	1.543	0.086	0.083	0.084	0.084	0.083
	1 day, 22:28:48	29.9	0.087	0.086	0.096	0.085	0.092	0.088	0.297	0.298	0.293	0.294	0.309	0.269	1.653	1.742	1.758	1.759	1.717	1.735	0.408	0.416	0.391	0.397	0.393	0.352	1.494	1.573	1.564	1.565	1.557	1.581	0.084	0.083	0.083	0.084	0.086	0.088	1.477	1.546	1.551	1.552	1.561	1.544	0.086	0.083	0.084	0.084	0.083
	1 day, 22:58:48	30	0.085	0.086	0.092	0.085	0.092	0.088	0.299	0.298	0.311	0.29	0.293	0.268	1.652	1.742	1.759	1.762	1.718	1.736	0.41	0.404	0.399	0.399	0.394	0.332	1.494	1.575	1.566	1.568	1.56	1.583	0.084	0.083	0.083	0.084	0.086	0.088	1.477	1.548	1.553	1.554	1.562	1.546	0.086	0.083	0.084	0.084	0.084
	1 day, 23:28:48	30	0.086	0.086	0.095	0.085	0.091	0.088	0.305	0.316	0.342	0.295	0.309	0.271	1.652	1.743	1.76	1.763	1.719	1.737	0.41	0.406	0.39	0.398	0.392	0.331	1.494	1.577	1.568	1.57	1.562	1.586	0.084	0.083	0.083	0.084	0.085	0.088	1.478	1.549	1.554	1.556	1.564	1.548	0.086	0.083	0.084	0.084	0.083
	1 day, 23:58:48	30	0.086	0.086	0.096	0.085	0.092	0.089	0.306	0.308	0.34	0.293	0.298	0.269	1.651	1.745	1.762	1.764	1.72	1.739	0.407	0.403	0.387	0.394	0.39	0.326	1.495	1.579	1.57	1.573	1.564	1.588	0.084	0.083	0.083	0.084	0.086	0.088	1.477	1.55	1.555	1.557	1.565	1.549	0.086	0.083	0.084	0.084	0.084
	2 days, 0:28:48	30	0.086	0.086	0.095	0.085	0.091	0.089	0.307	0.305	0.303	0.297	0.299	0.267	1.65	1.745	1.762	1.766	1.72	1.739	0.409	0.402	0.389	0.393	0.388	0.321	1.495	1.58	1.572	1.575	1.567	1.59	0.084	0.083	0.083	0.084	0.085	0.088	1.478	1.551	1.556	1.558	1.567	1.551	0.086	0.083	0.084	0.084	0.083
	2 days, 0:58:48	30	0.088	0.086	0.096	0.085	0.092	0.089	0.31	0.316	0.306	0.299	0.305	0.271	1.65	1.746	1.764	1.767	1.722	1.74	0.406	0.399	0.39	0.39	0.394	0.319	1.496	1.582	1.574	1.577	1.569	1.591	0.084	0.083	0.083	0.084	0.086	0.088	1.478	1.552	1.558	1.56	1.568	1.552	0.086	0.083	0.084	0.084	0.083
	2 days, 1:28:48	30	0.087	0.086	0.096	0.085	0.092	0.089	0.321	0.31	0.308	0.303	0.305	0.271	1.649	1.746	1.764	1.769	1.723	1.74	0.405	0.398	0.386	0.39	0.385	0.326	1.496	1.584	1.576	1.58	1.571	1.594	0.084	0.083	0.083	0.084	0.085	0.088	1.478	1.553	1.559	1.561	1.569	1.554	0.086	0.083	0.084	0.084	0.083
	2 days, 1:58:48	30	0.087	0.086	0.097	0.085	0.092	0.089	0.341	0.316	0.311	0.306	0.305	0.267	1.648	1.747	1.765	1.77	1.723	1.741	0.404	0.4	0.388	0.387	0.386	0.341	1.497	1.586	1.577	1.581	1.573	1.596	0.084	0.083	0.083	0.084	0.086	0.088	1.478	1.554	1.56	1.562	1.571	1.554	0.086	0.083	0.084	0.084	0.084
	2 days, 2:28:48	30	0.087	0.086	0.097	0.085	0.095	0.089	0.321	0.318	0.313	0.312	0.309	0.27	1.648	1.747	1.767	1.771	1.724	1.741	0.405	0.401	0.383	0.384	0.384	0.317	1.497	1.586	1.579	1.583	1.575	1.598	0.084	0.083	0.083	0.084	0.085	0.088	1.478	1.556	1.562	1.564	1.572	1.556	0.086	0.083	0.084	0.084	0.084
	2 days, 2:58:48	30	0.086	0.086	0.098	0.085	0.093	0.089	0.322	0.324	0.318	0.322	0.309	0.267	1.647	1.748	1.767	1.772	1.724	1.741	0.407	0.399	0.382	0.384	0.384	0.32	1.497	1.588	1.58	1.585	1.576	1.599	0.084	0.083	0.083	0.084	0.085	0.088	1.478	1.556	1.564	1.565	1.573	1.557	0.086	0.083	0.084	0.084	0.083
	2 days, 3:28:48	30	0.087	0.086	0.097	0.085	0.092	0.089	0.324	0.321	0.318	0.329	0.312	0.274	1.646	1.748	1.767	1.772	1.725	1.742	0.404	0.4	0.38	0.384	0.383	0.33	1.497	1.589	1.582	1.587	1.578	1.601	0.084	0.083	0.083	0.084	0.086	0.088	1.478	1.558	1.564	1.566	1.574	1.558	0.086	0.083	0.084	0.084	0.084
	2 days, 3:58:48	30	0.087	0.086	0.096	0.085	0.092	0.09	0.344	0.357	0.35	0.312	0.324	0.279	1.645	1.748	1.768	1.772	1.726	1.742	0.404	0.397	0.381	0.383	0.381	0.309	1.497	1.591	1.583	1.589	1.58	1.602	0.084	0.083	0.083	0.084	0.086	0.088	1.479	1.558	1.565	1.567	1.576	1.559	0.085	0.083	0.084	0.084	0.083
	2 days, 4:28:48	30	0.086	0.086	0.098	0.085	0.094	0.09	0.329	0.353	0.336	0.313	0.327	0.27	1.644	1.748	1.768	1.773	1.726	1.742	0.404	0.397	0.378	0.38	0.387	0.302	1.498	1.592	1.585	1.591	1.582	1.604	0.084	0.083	0.083	0.084	0.086	0.088	1.479	1.559	1.566	1.568	1.576	1.56	0.086	0.083	0.084	0.084	0.084
	2 days, 4:58:48	30	0.086	0.086	0.097	0.085	0.093	0.089	0.348	0.337	0.325	0.318	0.32	0.268	1.642	1.747	1.768	1.774	1.726	1.742	0.402	0.396	0.378	0.382	0.378	0.309	1.497	1.593	1.587	1.593	1.583	1.606	0.084	0.083	0.083	0.084	0.085	0.088	1.478	1.561	1.568	1.569	1.578	1.562	0.086	0.083	0.084	0.084	0.083
	2 days, 5:28:48	30	0.087	0.086	0.098	0.085	0.096	0.09	0.417	0.333	0.326	0.32	0.323	0.278	1.641	1.747	1.768	1.774	1.727	1.743	0.404	0.398	0.38	0.379	0.378	0.308	1.497	1.594	1.588	1.595	1.585	1.608	0.084	0.083	0.084	0.084	0.086	0.088	1.478	1.561	1.569	1.57	1.578	1.563	0.086	0.083	0.084	0.084	0.084
	2 days, 5:58:48	30	0.087	0.086	0.098	0.085	0.097	0.09	0.342	0.357	0.334	0.321	0.334	0.269	1.641	1.747	1.769	1.775	1.727	1.743	0.405	0.397	0.379	0.379	0.377	0.313	1.497	1.596	1.589	1.596	1.587	1.609	0.084	0.083	0.084	0.084	0.085	0.088	1.478	1.562	1.571	1.571	1.579	1.564	0.086	0.083	0.084	0.084	0.084
	2 days, 6:28:48	30	0.087	0.086	0.099	0.085	0.097	0.09	0.352	0.337	0.343	0.323	0.323	0.272	1.64	1.748	1.77	1.774	1.728	1.744	0.404	0.399	0.379	0.378	0.378	0.306	1.497	1.597	1.59	1.599	1.589	1.612	0.084	0.083	0.084	0.084	0.085	0.088	1.478	1.563	1.57	1.572	1.58	1.565	0.086	0.083	0.084	0.084	0.083
	2 days, 6:58:48	30	0.087	0.086	0.098	0.085	0.097	0.09	0.352	0.337	0.345	0.324	0.329	0.269	1.638	1.747	1.77	1.775	1.728	1.744	0.405	0.398	0.375	0.378	0.378	0.315	1.496	1.598	1.592	1.6	1.59	1.613	0.084	0.083	0.084	0.084	0.086	0.088	1.478	1.563	1.571	1.573	1.581	1.565	0.086	0.083	0.084	0.084	0.084
	2 days, 7:28:48	30	0.086	0.086	0.1	0.085	0.093	0.09	0.366	0.34	0.349	0.325	0.323	0.267	1.637	1.747	1.77	1.776	1.728	1.743	0.407	0.397	0.375	0.377	0.377	0.306	1.496	1.599	1.593	1.602	1.592	1.614	0.084	0.083	0.084	0.084	0.086	0.088	1.477	1.564	1.573	1.574	1.582	1.567	0.086	0.083	0.084	0.084	0.083
	2 days, 7:58:48	30	0.09	0.086	0.1	0.085	0.093	0.09	0.353	0.364	0.337	0.327	0.329	0.27	1.636	1.747	1.77	1.775	1.728	1.744	0.402	0.396	0.376	0.375	0.375	0.299	1.496	1.6	1.595	1.605	1.593	1.615	0.084	0.083	0.084	0.084	0.086	0.088	1.477	1.565	1.574	1.574	1.583	1.567	0.086	0.083	0.084	0.084	0.083
	2 days, 8:28:48	30	0.087	0.086	0.1	0.085	0.098	0.09	0.367	0.359	0.363	0.329	0.332	0.271	1.636	1.746	1.77	1.776	1.728	1.744	0.404	0.399	0.376	0.376	0.374	0.294	1.496	1.601	1.595	1.606	1.595	1.616	0.084	0.083	0.084	0.084	0.086	0.088	1.477	1.565	1.574	1.575	1.583	1.568	0.086	0.083	0.084	0.084	0.084
	2 days, 8:58:48	30	0.088	0.086	0.1	0.085	0.098	0.09	0.352	0.355	0.354	0.328	0.328	0.265	1.634	1.746	1.769	1.777	1.729	1.744	0.404	0.397	0.374	0.377	0.374	0.298	1.495	1.601	1.597	1.607	1.596	1.618	0.084	0.083	0.084	0.084	0.086	0.088	1.476	1.567	1.575	1.576	1.584	1.569	0.086	0.083	0.084	0.084	0.083
	2 days, 9:28:48	30	0.087	0.086	0.1	0.085	0.098	0.09	0.375	0.374	0.357	0.33	0.342	0.27	1.633	1.746	1.77	1.776	1.729	1.746	0.404	0.398	0.375	0.376	0.372	0.297	1.494	1.602	1.597	1.609	1.598	1.619	0.084	0.083	0.084	0.084	0.086	0.088	1.477	1.567	1.576	1.577	1.584	1.57	0.086	0.083	0.084	0.084	0.083
	2 days, 9:58:48	30	0.09	0.086	0.1	0.085	0.099	0.09	0.381	0.373	0.358	0.332	0.342	0.267	1.633	1.746	1.771	1.776	1.73	1.744	0.405	0.399	0.373	0.377	0.374	0.293	1.495	1.603	1.598	1.61	1.599	1.619	0.084	0.083	0.084	0.084	0.086	0.088	1.476	1.567	1.576	1.577	1.585	1.57	0.086	0.083	0.084	0.084	0.084
	2 days, 10:28:48	30	0.094	0.086	0.101	0.085	0.099	0.09	0.357	0.366	0.353	0.34	0.334	0.263	1.631	1.747	1.771	1.776	1.733	1.744	0.404	0.401	0.374	0.375	0.372	0.294	1.494	1.603	1.599	1.611	1.6	1.621	0.084	0.083	0.084	0.084	0.085	0.088	1.476	1.568	1.576	1.578	1.585	1.571	0.086	0.083	0.084	0.084	0.083
	2 days, 10:58:48	30	0.088	0.086	0.101	0.084	0.099	0.09	0.365	0.37	0.354	0.336	0.366	0.267	1.63	1.748	1.772	1.779	1.73	1.742	0.406	0.396	0.375	0.376	0.372	0.29	1.493	1.604	1.6	1.613	1.601	1.622	0.084	0.083	0.084	0.084	0.085	0.088	1.475	1.568	1.578	1.579	1.586	1.571	0.086	0.083	0.084	0.084	0.083
	2 days, 11:28:48	30	0.09	0.086	0.101	0.085	0.099	0.09	0.374	0.359	0.348	0.346	0.362	0.281	1.629	1.746	1.776	1.777	1.73	1.74	0.403	0.401	0.374	0.378	0.375	0.29	1.493	1.604	1.601	1.614	1.603	1.623	0.084	0.083	0.084	0.084	0.085	0.088	1.475	1.568	1.578	1.579	1.587	1.572	0.086	0.083	0.084	0.084	0.083
	2 days, 11:58:48	30	0.09	0.086	0.101	0.085	0.097	0.09	0.365	0.356	0.354	0.336	0.382	0.261	1.629	1.745	1.773	1.775	1.728	1.737	0.404	0.399	0.376	0.376	0.375	0.288	1.493	1.604	1.602	1.614	1.603	1.623	0.084	0.083	0.084	0.084	0.085	0.088	1.475	1.569	1.579	1.58	1.587	1.573	0.086	0.083	0.084	0.084	0.083
	2 days, 12:28:48	30	0.092	0.086	0.1	0.084	0.099	0.09	0.375	0.367	0.36	0.347	0.364	0.28	1.628	1.742	1.772	1.774	1.726	1.735	0.403	0.398	0.374	0.374	0.371	0.288	1.492	1.605	1.602	1.615	1.604	1.624	0.084	0.083	0.084	0.084	0.085	0.088	1.474	1.569	1.579	1.58	1.588	1.573	0.086	0.083	0.084	0.084	0.083
	2 days, 12:58:48	30	0.092	0.086	0.1	0.084	0.1	0.09	0.376	0.363	0.355	0.346	0.36	0.254	1.627	1.739	1.77	1.772	1.724	1.732	0.402	0.399	0.374	0.374	0.371	0.288	1.491	1.605	1.603	1.617	1.605	1.625	0.084	0.083	0.084	0.084	0.085	0.088	1.474	1.569	1.579	1.581	1.588	1.573	0.086	0.083	0.084	0.084	0.083
	2 days, 13:28:48	30	0.093	0.086	0.101	0.084	0.098	0.09	0.367	0.377	0.395	0.345	0.354	0.257	1.627	1.736	1.768	1.77	1.722	1.731	0.403	0.397	0.372	0.373	0.373	0.287	1.491	1.606	1.603	1.618	1.607	1.625	0.084	0.083	0.084	0.084	0.086	0.088	1.473	1.57	1.579	1.581	1.588	1.574	0.086	0.083	0.084	0.084	0.083
	2 days, 13:58:48	30	0.092	0.086	0.101	0.084	0.1	0.09	0.37	0.36	0.368	0.347	0.337	0.249	1.626	1.733	1.765	1.767	1.722	1.731	0.4	0.398	0.374	0.374	0.372	0.287	1.49	1.606	1.604	1.618	1.607	1.626	0.084	0.083	0.084	0.084	0.085	0.088	1.473	1.57	1.58	1.581	1.589	1.574	0.086	0.083	0.084	0.084	0.083
	2 days, 14:28:48	30	0.09	0.086	0.101	0.086	0.1	0.09	0.376	0.376	0.359	0.338	0.357	0.251	1.626	1.73	1.763	1.765	1.722	1.731	0.4	0.397	0.373	0.373	0.372	0.289	1.49	1.607	1.605	1.62	1.608	1.627	0.084	0.083	0.084	0.084	0.086	0.088	1.473	1.57	1.579	1.581	1.589	1.575	0.086	0.083	0.084	0.084	0.083
	2 days, 14:58:48	30	0.091	0.086	0.101	0.085	0.1	0.09	0.392	0.361	0.355	0.343	0.366	0.25	1.624	1.728	1.761	1.763	1.722	1.733	0.399	0.399	0.373	0.376	0.371	0.287	1.489	1.607	1.605	1.62	1.609	1.627	0.084	0.083	0.084	0.084	0.085	0.088	1.472	1.57	1.58	1.582	1.59	1.575	0.085	0.083	0.084	0.084	0.083
	2 days, 15:28:48	30	0.092	0.086	0.101	0.085	0.101	0.09	0.385	0.369	0.358	0.344	0.368	0.246	1.623	1.726	1.761	1.763	1.724	1.736	0.4	0.403	0.374	0.377	0.372	0.289	1.488	1.608	1.606	1.62	1.609	1.627	0.084	0.083	0.084	0.084	0.086	0.088	1.472	1.57	1.581	1.582	1.591	1.575	0.086	0.083	0.084	0.084	0.083
	2 days, 15:58:48	30	0.094	0.086	0.101	0.085	0.101	0.09	0.373	0.372	0.359	0.346	0.343	0.248	1.621	1.725	1.76	1.763	1.727	1.74	0.399	0.402	0.375	0.373	0.371	0.292	1.487	1.608	1.605	1.621	1.61	1.628	0.084	0.083	0.084	0.084	0.086	0.088	1.471	1.571	1.58	1.583	1.59	1.576	0.086	0.083	0.084	0.084	0.084
	2 days, 16:28:48	30	0.094	0.086	0.101	0.085	0.099	0.09	0.38	0.367	0.363	0.341	0.344	0.246	1.619	1.724	1.762	1.764	1.73	1.742	0.399	0.401	0.373	0.375	0.37	0.296	1.487	1.608	1.606	1.621	1.61	1.628	0.084	0.083	0.084	0.084	0.086	0.088	1.471	1.571	1.581	1.582	1.591	1.576	0.086	0.083	0.084	0.084	0.083
	2 days, 16:58:48	30	0.096	0.086	0.102	0.085	0.102	0.09	0.381	0.366	0.362	0.34	0.348	0.241	1.616	1.726	1.762	1.766	1.735	1.746	0.399	0.397	0.373	0.373	0.373	0.298	1.486	1.608	1.606	1.623	1.611	1.629	0.084	0.083	0.084	0.084	0.085	0.088	1.47	1.571	1.581	1.583	1.591	1.577	0.086	0.083	0.084	0.084	0.083
															23144	24049	23602	24264	23722	24248	4202	4202	4098	4202	4156	3938	42238	41797	43466	42135	42783	47043	1315	1295	1319	1405	1311	1749	24143	24669	24350	24473	24435	26634	1454	1319	1330	1395	1333
															23958	24535	23998	24736	24072	24716	4330	4303	4290	4271	4240	3985	51763	50203	53671	52101	52194	55706	1309	1345	1316	1395	1423	1769	28186	29042	28613	28317	28942	30835	1531	1322	1322	1394	1290
															26177	26765	26056	27049	26509	27426	4431	4447	4460	4531	4434	4339	61003	59408	63209	61512	62242	64951	1327	1325	1352	1397	1359	1705	32017	32828	32369	32022	31945	34377	1389	1378	1388	1397	1420
															27561	28029	27349	28170	27837	28430	4520	4659	4675	4583	4696	4502	66489	66148	67664	66633	66064	67049	1270	1326	1332	1301	1414	1769	35167	35497	35331	34558	34772	35880	1426	1375	1383	1403	1382
															28783	28965	28576	29718	28695	29869	4896	4784	4610	4871	4752	4638	68903	67480	70102	68570	68363	69401	1324	1356	1347	1461	1397	1804	36349	36273	35763	35253	35110	36443	1432	1336	1288	1419	1318
															30044	30454	29756	30522	30333	30519	4949	4979	4873	4793	4886	4830	72452	70757	73134	70745	71608	71241	1300	1333	1348	1352	1337	1854	37416	37250	37041	36453	36322	37969	1476	1325	1345	1409	1305
															30977	31419	30667	31922	31111	32261	5287	5265	5139	5227	5084	5000	75992	73407	75151	73824	74122	74454	1372	1361	1308	1396	1380	1777	39041	38863	38942	38231	38407	39400	1416	1280	1388	1421	1345
															32014	32311	31856	32879	32273	33039	5477	5444	5504	5455	5329	5188	77829	75671	77195	75833	76209	76249	1350	1321	1358	1473	1366	1802	40854	40431	40593	39729	39736	40915	1418	1310	1357	1407	1306
															33375	33635	32715	33681	33093	34050	5579	5711	5630	5720	5600	5485	79926	77643	78955	77589	77329	78894	1396	1397	1255	1347	1294	1749	42831	42028	41552	40948	41341	42765	1422	1333	1311	1379	1366
															34400	34163	33569	34462	33921	34345	5933	6012	5804	5853	5853	5661	82251	79479	81233	79488	80330	80081	1379	1359	1305	1442	1414	1729	44645	43632	43586	42607	42643	44367	1457	1288	1309	1348	1377
															34605	34737	34008	34752	34192	34693	6172	6205	6141	6054	5945	5808	83562	80822	82179	81116	81608	82097	1380	1337	1388	1363	1420	1796	46087	45766	44659	44367	43997	45353	1484	1354	1314	1428	1313
															35307	35053	34473	35872	34803	36786	6321	6395	6202	6336	6175	6089	84757	81998	82898	82406	82533	82841	1303	1311	1375	1335	1391	1776	47610	45594	45701	45793	45664	46490	1495	1318	1388	1407	1366
															36768	36526	36225	37337	36936	37417	6519	6538	6567	6363	6621	6261	85703	82806	82571	82429	82652	83433	1351	1332	1282	1436	1366	1803	48278	46966	46900	46053	46196	47312	1492	1345	1349	1430	1361
															36842	36716	36538	37559	36591	37677	6696	6653	6611	6686	6524	6392	86135	83053	83665	82596	82792	83621	1364	1347	1345	1426	1430	1743	49576	47441	47861	47307	46820	48204	1467	1340	1358	1382	1382
															37207	37187	36428	37819	37536	38124	6967	6914	6855	6951	6790	6517	86664	84158	84755	83648	84603	85147	1323	1328	1394	1381	1313	1740	50374	48784	48728	48577	47930	48916	1443	1376	1358	1411	1360
															37861	37692	37023	38089	38003	38777	7041	7359	7008	7042	6965	6762	88918	85751	86352	85008	85972	86571	1327	1306	1301	1412	1411	1773	51917	49536	49837	48571	49430	50287	1490	1372	1346	1386	1342
															38218	37663	37339	38629	38593	39252	7437	7353	7187	7270	7273	6982	90100	86774	87480	86478	88032	87849	1357	1359	1373	1433	1443	1794	52831	50890	51100	50043	50209	51868	1454	1403	1372	1382	1287
															39000	38348	37850	39263	38674	40187	7376	7586	7516	7579	7536	7284	92006	87845	89043	88467	89317	89815	1414	1425	1331	1411	1379	1779	54194	51946	52210	51093	51507	52684	1494	1311	1326	1430	1379
															39671	39289	38450	40030	39779	40618	7773	7894	7738	7700	7624	7386	93420	89093	90685	89501	89966	90862	1398	1359	1352	1472	1381	1806	55494	52870	53107	52425	52725	54400	1545	1337	1387	1407	1333
															40145	39473	39202	40782	40431	41421	7933	7832	7948	7974	7894	7565	95062	90651	91350	90208	91104	91594	1354	1343	1310	1439	1357	1761	56920	54204	55001	53577	54155	55281	1476	1343	1345	1402	1366
															40992	40644	39816	41105	41142	41889	8230	8200	8056	8163	8177	7665	96064	91442	92104	91662	91907	92848	1378	1356	1341	1450	1346	1775	57698	55512	55495	54871	55198	55881	1446	1333	1336	1430	1367
															42021	41231	40147	41756	41775	42121	8548	8327	8506	8391	8227	8058	96974	92283	92601	92787	93661	93747	1340	1350	1399	1438	1383	1779	58559	56453	56727	55732	55973	56818	1498	1349	1385	1433	1367
															42269	41549	41076	42502	42154	43088	8657	8762	8646	8492	8656	8184	97944	92704	94233	92825	93837	94795	1352	1341	1332	1416	1316	1704	60521	56856	57769	56613	57159	57641	1511	1352	1343	1413	1360
															43818	42337	41197	42960	42904	43400	8912	8935	9015	9012	8830	8425	98627	94338	94733	94247	95435	95081	1353	1333	1342	1421	1432	1786	60821	57905	58426	56975	58086	58217	1451	1315	1321	1449	1355
															43641	42620	42104	43544	43336	44250	9266	9182	8953	9257	9262	8569	99199	95083	95439	95026	95522	95437	1399	1324	1443	1417	1352	1786	61677	58245	59166	57640	58405	58907	1510	1277	1323	1462	1380
															44261	43371	42791	43785	43610	44530	9525	9570	9424	9465	9502	8964	OVRFLW	95370	95928	95085	96534	96531	1343	1342	1382	1434	1384	1800	62865	59176	59670	58712	58729	59756	1483	1361	1378	1410	1374
															44710	43652	42937	44632	44531	44744	9717	9771	9671	9699	9704	9236	OVRFLW	96729	95815	96972	96480	97422	1411	1384	1350	1409	1417	1759	63767	59676	60412	59536	59551	60807	1488	1376	1349	1397	1316
															45468	44231	43698	44765	44723	45711	10395	10173	10184	10179	10040	9479	OVRFLW	96822	96889	96922	97686	98190	1355	1324	1388	1397	1424	1783	64188	60305	61255	59793	59981	61601	1460	1311	1420	1332	1361
															46062	44926	44477	45755	44998	46156	10519	10419	10377	10322	10228	9816	OVRFLW	97763	97735	97456	98216	98722	1325	1336	1380	1379	1386	1720	64720	61153	61530	59958	60980	61785	1454	1380	1355	1414	1381
															46982	45277	44302	45743	45689	47001	10866	10641	10723	10653	10681	10008	OVRFLW	97912	98214	97961	98599	99282	1401	1371	1368	1386	1348	1785	64952	61503	61790	61051	61090	62292	1421	1390	1411	1405	1384
															47243	46011	45277	46365	46313	47108	11132	11100	10988	11146	10906	10293	OVRFLW	98904	98940	98255	99290	OVRFLW	1370	1355	1375	1425	1388	1798	66522	62199	62368	61015	61975	62798	1418	1409	1384	1388	1345
															47757	46138	45881	47108	47022	47849	11249	11378	11110	11228	11081	10560	OVRFLW	99235	99589	98935	99960	OVRFLW	1392	1327	1388	1441	1379	1825	66619	63172	63246	62005	62197	63109	1432	1380	1320	1387	1375
															48568	47039	46153	47242	47137	48247	11482	11472	11425	11356	11366	10829	OVRFLW	99975	99914	99730	OVRFLW	OVRFLW	1359	1334	1330	1437	1384	1759	67783	63411	63286	62567	62591	63306	1499	1324	1410	1394	1340
															49008	47372	46844	48220	47656	48789	11700	11767	11626	11632	11697	10924	OVRFLW	OVRFLW	OVRFLW	OVRFLW	OVRFLW	OVRFLW	1391	1303	1374	1409	1433	1813	68250	63918	64080	62855	63645	64763	1495	1324	1379	1415	1353
															50089	47920	47197	48541	48179	49442	11870	11907	11946	11975	11873	11095	OVRFLW	OVRFLW	OVRFLW	OVRFLW	OVRFLW	OVRFLW	1327	1344	1341	1420	1367	1796	69043	64733	64199	63483	63701	64760	1475	1353	1398	1381	1430
															50433	48554	47709	48984	48275	49821	12210	12069	11844	12321	12142	11303	OVRFLW	OVRFLW	OVRFLW	OVRFLW	OVRFLW	OVRFLW	1340	1361	1375	1461	1390	1796	69698	64788	65212	63817	64176	65519	1477	1286	1391	1478	1342
															51024	49143	48195	49336	48867	50589	12623	12632	12648	12359	12553	11289	OVRFLW	OVRFLW	OVRFLW	OVRFLW	OVRFLW	OVRFLW	1309	1366	1373	1405	1424	1813	70089	65388	66056	63820	65190	66655	1486	1380	1368	1423	1348
															51667	49445	48564	49891	49323	50981	13048	12856	12706	12978	12857	11500	OVRFLW	OVRFLW	OVRFLW	OVRFLW	OVRFLW	OVRFLW	1383	1343	1424	1365	1427	1842	70926	65939	66163	64844	65539	66282	1527	1370	1344	1418	1305
															51806	49721	49218	50569	49900	50866	13537	13301	13137	13324	13016	11992	OVRFLW	OVRFLW	OVRFLW	OVRFLW	OVRFLW	OVRFLW	1381	1366	1354	1405	1423	1754	71707	66269	66198	65465	65619	66571	1507	1375	1357	1423	1358
															52503	50233	49520	50871	50222	51978	13610	13703	13544	13700	13454	12191	OVRFLW	OVRFLW	OVRFLW	OVRFLW	OVRFLW	OVRFLW	1326	1392	1340	1430	1436	1765	71638	66481	67018	65796	65863	67268	1535	1395	1307	1429	1341
															52728	50608	49593	51217	50653	51685	14221	14132	13739	14047	13668	12584	OVRFLW	OVRFLW	OVRFLW	OVRFLW	OVRFLW	OVRFLW	1344	1355	1350	1448	1431	1791	72367	66887	67070	66007	67302	67835	1476	1423	1357	1399	1402
[truncated: 49 more columns]

## Sheet: OD600
Plate layout	1	2	3	4	5	6
A	Blank
B	KT2440	KT2440	KT2440	KT2440	KT2440	KT2440
C	2213F -	2213F -	2213F -	2213F -	2213F -	2213F -
D	2213F A	2213F A	2213F A	2213F A	2213F A	2213F A
E	2213F P	2213F P	2213F P	2213F P	2213F P	2213F P
F	2213F R	2213F R	2213F R	2213F R	2213F R	2213F R
G	2213F APR	2213F APR	2213F APR	2213F APR	2213F APR	2213F APR
Read 1:600
									Blank							KT2440							2213F -							2213F A							2213F P							2213F R
	Time		A1	A2	A3	A4	A5	A6	A Average	B1	B2	B3	B4	B5	B6	B Average	C1	C2	C3	C4	C5	C6	C Average	D1	D2	D3	D4	D5	D6	D Average	E1	E2	E3	E4	E5	E6	E Average	F1	F2	F3	F4	F5	F6	F Average	G1	G2	G3	G4	G5
	00:28:48		0.086	0.086	0.088	0.085	0.095	0.088	0.088	0.163	0.158	0.159	0.166	0.164	0.164	0.162333	0.102	0.102	0.102	0.104	0.102	0.11	0.103667	0.121	0.123	0.119	0.123	0.12	0.125	0.121833	0.097	0.099	0.095	0.097	0.095	0.107	0.0983333	0.097	0.104	0.098	0.098	0.099	0.101	0.0995	0.116	0.118	0.115	0.119	0.122
	00:58:48		0.086	0.086	0.089	0.085	0.094	0.088	0.088	0.17	0.164	0.165	0.178	0.167	0.171	0.169167	0.105	0.106	0.108	0.112	0.112	0.113	0.109333	0.124	0.126	0.124	0.125	0.124	0.127	0.125	0.101	0.1	0.1	0.104	0.104	0.118	0.1045	0.1	0.105	0.098	0.099	0.104	0.108	0.102333	0.12	0.119	0.115	0.119	0.121
	01:28:48		0.086	0.086	0.088	0.086	0.095	0.088	0.0881667	0.176	0.17	0.172	0.183	0.171	0.174	0.174333	0.108	0.109	0.108	0.115	0.111	0.115	0.111	0.128	0.13	0.127	0.13	0.128	0.136	0.129833	0.104	0.104	0.102	0.108	0.109	0.124	0.1085	0.099	0.106	0.102	0.1	0.105	0.108	0.103333	0.121	0.12	0.116	0.124	0.125
	01:58:48		0.086	0.086	0.089	0.085	0.095	0.088	0.0881667	0.179	0.172	0.174	0.177	0.173	0.175	0.175	0.11	0.111	0.11	0.114	0.111	0.123	0.113167	0.132	0.135	0.131	0.135	0.133	0.138	0.134	0.112	0.111	0.11	0.118	0.118	0.139	0.118	0.099	0.106	0.103	0.102	0.103	0.107	0.103333	0.136	0.12	0.116	0.124	0.124
	02:28:48		0.086	0.086	0.09	0.085	0.094	0.088	0.0881667	0.189	0.181	0.183	0.187	0.183	0.185	0.184667	0.114	0.115	0.114	0.118	0.115	0.125	0.116833	0.138	0.142	0.136	0.141	0.139	0.146	0.140333	0.122	0.121	0.12	0.131	0.13	0.158	0.130333	0.1	0.108	0.104	0.103	0.104	0.109	0.104667	0.124	0.122	0.118	0.127	0.127
	02:58:48		0.086	0.086	0.088	0.086	0.095	0.088	0.0881667	0.205	0.196	0.199	0.203	0.199	0.202	0.200667	0.119	0.121	0.12	0.125	0.121	0.133	0.123167	0.148	0.154	0.146	0.153	0.151	0.161	0.152167	0.136	0.134	0.134	0.147	0.146	0.183	0.146667	0.102	0.112	0.107	0.107	0.108	0.114	0.108333	0.13	0.128	0.123	0.134	0.134
	03:28:48		0.085	0.086	0.087	0.086	0.096	0.088	0.088	0.231	0.22	0.225	0.229	0.226	0.228	0.2265	0.127	0.129	0.128	0.134	0.13	0.146	0.132333	0.164	0.172	0.162	0.17	0.168	0.183	0.169833	0.155	0.152	0.152	0.171	0.167	0.22	0.1695	0.106	0.117	0.113	0.113	0.113	0.121	0.113833	0.141	0.136	0.132	0.145	0.145
	03:58:48		0.086	0.086	0.088	0.086	0.094	0.088	0.088	0.272	0.26	0.265	0.27	0.27	0.273	0.268333	0.138	0.142	0.139	0.148	0.142	0.167	0.146	0.186	0.196	0.184	0.195	0.192	0.214	0.1945	0.181	0.177	0.179	0.203	0.197	0.285	0.203667	0.112	0.125	0.121	0.125	0.121	0.133	0.122833	0.159	0.152	0.147	0.164	0.165
	04:28:48		0.085	0.086	0.088	0.085	0.092	0.088	0.0873333	0.331	0.316	0.324	0.33	0.339	0.337	0.3295	0.156	0.164	0.158	0.172	0.164	0.205	0.169833	0.218	0.234	0.217	0.232	0.23	0.26	0.231833	0.22	0.215	0.221	0.263	0.251	0.357	0.2545	0.12	0.138	0.133	0.139	0.134	0.152	0.136	0.19	0.178	0.172	0.198	0.201
	04:58:48		0.085	0.086	0.089	0.086	0.094	0.088	0.088	0.403	0.386	0.398	0.393	0.397	0.398	0.395833	0.186	0.201	0.19	0.214	0.203	0.261	0.209167	0.267	0.287	0.267	0.286	0.287	0.324	0.286333	0.284	0.278	0.289	0.332	0.326	0.419	0.321333	0.132	0.16	0.152	0.162	0.155	0.184	0.1575	0.236	0.22	0.212	0.248	0.254
	05:28:48		0.085	0.086	0.09	0.086	0.095	0.088	0.0883333	0.509	0.487	0.497	0.486	0.48	0.487	0.491	0.235	0.256	0.241	0.273	0.259	0.334	0.266333	0.331	0.355	0.335	0.358	0.358	0.398	0.355833	0.355	0.349	0.355	0.405	0.384	0.495	0.3905	0.152	0.191	0.184	0.198	0.189	0.227	0.190167	0.304	0.278	0.269	0.32	0.332
	05:58:48		0.085	0.086	0.087	0.086	0.1	0.088	0.0886667	0.595	0.576	0.597	0.583	0.59	0.601	0.590333	0.295	0.326	0.305	0.349	0.331	0.417	0.337167	0.421	0.455	0.424	0.448	0.443	0.487	0.446333	0.426	0.421	0.427	0.485	0.465	0.581	0.4675	0.183	0.233	0.227	0.243	0.233	0.28	0.233167	0.402	0.37	0.357	0.416	0.423
	06:28:48		0.085	0.086	0.087	0.086	0.097	0.088	0.0881667	0.678	0.662	0.688	0.678	0.685	0.696	0.681167	0.375	0.423	0.388	0.43	0.408	0.516	0.423333	0.503	0.54	0.51	0.536	0.535	0.573	0.532833	0.503	0.498	0.502	0.567	0.55	0.684	0.550667	0.225	0.289	0.279	0.304	0.288	0.354	0.289833	0.482	0.446	0.433	0.498	0.504
	06:58:48		0.085	0.086	0.09	0.086	0.093	0.098	0.0896667	0.768	0.747	0.772	0.77	0.774	0.784	0.769167	0.479	0.525	0.496	0.534	0.508	0.612	0.525667	0.581	0.621	0.589	0.616	0.617	0.651	0.6125	0.583	0.583	0.589	0.662	0.643	0.785	0.640833	0.28	0.378	0.36	0.401	0.375	0.445	0.373167	0.571	0.536	0.524	0.588	0.593
	07:28:48		0.085	0.086	0.087	0.086	0.093	0.109	0.091	0.858	0.835	0.86	0.855	0.856	0.869	0.8555	0.571	0.609	0.587	0.625	0.601	0.695	0.614667	0.655	0.699	0.665	0.693	0.694	0.723	0.688167	0.679	0.688	0.694	0.767	0.753	0.88	0.7435	0.362	0.463	0.456	0.482	0.458	0.523	0.457333	0.667	0.631	0.624	0.687	0.693
	07:58:48		0.086	0.086	0.087	0.086	0.093	0.12	0.093	0.942	0.933	0.947	0.941	0.935	0.957	0.9425	0.658	0.693	0.678	0.712	0.688	0.772	0.700167	0.725	0.772	0.739	0.762	0.764	0.79	0.758667	0.786	0.787	0.787	0.863	0.861	1.078	0.860333	0.442	0.543	0.54	0.566	0.539	0.606	0.539333	0.764	0.729	0.731	0.789	0.794
	08:28:48		0.085	0.086	0.087	0.086	0.093	0.097	0.089	1.018	1.018	1.038	1.038	1.023	1.071	1.03433	0.745	0.776	0.77	0.791	0.772	0.845	0.783167	0.79	0.838	0.808	0.826	0.832	0.851	0.824167	0.891	1.001	0.969	1.042	1.016	1.123	1.007	0.522	0.629	0.636	0.658	0.627	0.698	0.628333	0.867	0.833	0.847	0.897	0.893
	08:58:48		0.085	0.086	0.09	0.086	0.093	0.1	0.09	1.196	1.2	1.211	1.214	1.194	1.213	1.20467	0.837	0.861	0.875	0.871	0.86	0.928	0.872	0.852	0.902	0.876	0.889	0.899	0.918	0.889333	1.087	1.091	1.093	1.132	1.125	1.154	1.11367	0.608	0.72	0.734	0.748	0.719	0.796	0.720833	1.03	0.982	0.984	1.046	1.043
	09:28:48		0.086	0.086	0.087	0.086	0.093	0.098	0.0893333	1.244	1.238	1.251	1.251	1.234	1.246	1.244	0.992	1.006	1.034	1.016	1.021	1.064	1.02217	0.924	0.974	0.966	0.968	0.981	1.016	0.9715	1.123	1.124	1.126	1.162	1.157	1.181	1.1455	0.71	0.809	0.842	0.844	0.811	0.904	0.82	1.091	1.034	1.032	1.099	1.094
	09:58:48		0.085	0.086	0.089	0.086	0.093	0.114	0.0921667	1.271	1.261	1.275	1.274	1.259	1.269	1.26817	1.067	1.09	1.091	1.093	1.087	1.119	1.09117	1.025	1.062	1.06	1.062	1.072	1.079	1.06	1.154	1.155	1.157	1.191	1.187	1.209	1.1755	0.881	0.941	0.995	0.999	0.956	1.007	0.963167	1.125	1.068	1.065	1.13	1.125
	10:28:48		0.085	0.086	0.089	0.086	0.093	0.107	0.091	1.288	1.277	1.29	1.292	1.278	1.287	1.28533	1.108	1.132	1.128	1.132	1.124	1.153	1.1295	1.079	1.11	1.105	1.109	1.118	1.116	1.10617	1.182	1.186	1.188	1.218	1.216	1.234	1.204	0.968	1.05	1.063	1.071	1.04	1.048	1.04	1.151	1.096	1.092	1.155	1.15
	10:58:48		0.085	0.086	0.09	0.086	0.096	0.117	0.0933333	1.304	1.291	1.303	1.307	1.294	1.302	1.30017	1.137	1.161	1.155	1.161	1.153	1.179	1.15767	1.112	1.141	1.135	1.141	1.148	1.143	1.13667	1.208	1.213	1.217	1.244	1.244	1.254	1.23	1.009	1.093	1.102	1.112	1.08	1.076	1.07867	1.172	1.119	1.113	1.176	1.17
	11:28:48		0.086	0.086	0.089	0.086	0.096	0.108	0.0918333	1.314	1.301	1.314	1.318	1.306	1.313	1.311	1.16	1.184	1.176	1.183	1.174	1.201	1.17967	1.138	1.165	1.159	1.165	1.172	1.166	1.16083	1.231	1.238	1.243	1.267	1.269	1.271	1.25317	1.041	1.124	1.132	1.141	1.108	1.101	1.10783	1.186	1.144	1.14	1.191	1.186
	11:58:48		0.086	0.086	0.09	0.086	0.096	0.106	0.0916667	1.324	1.31	1.321	1.329	1.317	1.324	1.32083	1.175	1.2	1.192	1.2	1.19	1.217	1.19567	1.158	1.185	1.178	1.186	1.191	1.185	1.1805	1.25	1.26	1.264	1.285	1.288	1.3	1.2745	1.069	1.149	1.156	1.164	1.131	1.123	1.132	1.207	1.184	1.18	1.215	1.213
	12:28:48		0.086	0.086	0.089	0.086	0.098	0.135	0.0966667	1.332	1.32	1.33	1.339	1.328	1.338	1.33117	1.193	1.214	1.211	1.215	1.206	1.232	1.21183	1.175	1.201	1.195	1.203	1.208	1.202	1.19733	1.271	1.297	1.295	1.304	1.312	1.319	1.29967	1.097	1.17	1.176	1.183	1.152	1.148	1.15433	1.233	1.219	1.213	1.246	1.245
	12:58:48		0.086	0.086	0.089	0.086	0.097	0.127	0.0951667	1.344	1.335	1.345	1.353	1.347	1.365	1.34817	1.221	1.236	1.24	1.238	1.233	1.255	1.23717	1.192	1.217	1.214	1.219	1.226	1.222	1.215	1.297	1.32	1.321	1.325	1.327	1.341	1.32183	1.137	1.188	1.196	1.199	1.177	1.185	1.18033	1.258	1.243	1.234	1.273	1.27
	13:28:48		0.086	0.086	0.087	0.086	0.099	0.13	0.0956667	1.359	1.351	1.36	1.368	1.371	1.375	1.364	1.247	1.264	1.266	1.267	1.261	1.283	1.26467	1.212	1.236	1.236	1.239	1.245	1.243	1.23517	1.326	1.343	1.348	1.35	1.351	1.35	1.34467	1.177	1.214	1.227	1.224	1.214	1.214	1.21167	1.274	1.257	1.246	1.291	1.287
	13:58:48		0.086	0.086	0.087	0.086	0.096	0.125	0.0943333	1.365	1.36	1.365	1.373	1.377	1.389	1.3715	1.259	1.289	1.258	1.276	1.261	1.293	1.27267	1.231	1.257	1.258	1.26	1.267	1.264	1.25617	1.34	1.352	1.358	1.363	1.362	1.356	1.35517	1.206	1.245	1.257	1.256	1.245	1.233	1.24033	1.286	1.267	1.258	1.302	1.298
	14:28:48		0.086	0.086	0.087	0.086	0.094	0.138	0.0961667	1.379	1.375	1.379	1.386	1.387	1.396	1.38367	1.27	1.291	1.276	1.279	1.274	1.302	1.282	1.248	1.275	1.276	1.278	1.283	1.279	1.27317	1.347	1.357	1.363	1.369	1.367	1.359	1.36033	1.224	1.269	1.277	1.28	1.267	1.245	1.26033	1.296	1.282	1.274	1.312	1.308
	14:58:48		0.086	0.086	0.087	0.086	0.096	0.15	0.0985	1.388	1.383	1.388	1.395	1.395	1.403	1.392	1.283	1.3	1.292	1.294	1.29	1.314	1.2955	1.262	1.288	1.291	1.293	1.296	1.29	1.28667	1.352	1.362	1.366	1.372	1.371	1.364	1.3645	1.234	1.278	1.288	1.284	1.279	1.253	1.26933	1.307	1.299	1.294	1.325	1.321
	15:28:48		0.087	0.086	0.088	0.086	0.097	0.155	0.0998333	1.394	1.39	1.395	1.402	1.4	1.407	1.398	1.296	1.312	1.307	1.308	1.304	1.326	1.30883	1.273	1.298	1.301	1.305	1.303	1.302	1.297	1.357	1.366	1.37	1.376	1.375	1.368	1.36867	1.245	1.285	1.295	1.289	1.287	1.261	1.277	1.319	1.317	1.312	1.337	1.334
	15:58:48		0.087	0.086	0.087	0.086	0.096	0.153	0.0991667	1.403	1.396	1.401	1.408	1.405	1.413	1.40433	1.31	1.324	1.32	1.321	1.319	1.338	1.322	1.285	1.306	1.308	1.315	1.312	1.313	1.3065	1.363	1.371	1.374	1.379	1.379	1.372	1.373	1.257	1.291	1.304	1.296	1.296	1.272	1.286	1.331	1.332	1.328	1.35	1.348
	16:28:48		0.087	0.086	0.087	0.086	0.096	0.141	0.0971667	1.408	1.401	1.407	1.413	1.411	1.42	1.41	1.322	1.335	1.334	1.335	1.332	1.349	1.3345	1.296	1.316	1.317	1.324	1.324	1.324	1.31683	1.367	1.375	1.378	1.383	1.383	1.376	1.377	1.271	1.3	1.314	1.306	1.305	1.283	1.2965	1.341	1.346	1.341	1.361	1.359
	16:58:48		0.089	0.086	0.087	0.086	0.097	0.16	0.100833	1.412	1.406	1.411	1.419	1.415	1.424	1.4145	1.333	1.345	1.343	1.344	1.342	1.358	1.34417	1.309	1.325	1.328	1.334	1.335	1.336	1.32783	1.371	1.379	1.382	1.386	1.386	1.378	1.38033	1.283	1.31	1.323	1.316	1.315	1.294	1.30683	1.35	1.358	1.354	1.371	1.369
	17:28:48		0.092	0.086	0.088	0.086	0.097	0.09	0.0898333	1.415	1.41	1.416	1.423	1.42	1.43	1.419	1.342	1.354	1.352	1.352	1.351	1.367	1.353	1.32	1.335	1.338	1.344	1.345	1.347	1.33817	1.375	1.383	1.386	1.389	1.389	1.381	1.38383	1.293	1.319	1.334	1.325	1.325	1.303	1.3165	1.358	1.368	1.365	1.381	1.378
	17:58:48		0.093	0.086	0.089	0.086	0.097	0.09	0.0901667	1.42	1.416	1.421	1.428	1.426	1.436	1.4245	1.349	1.362	1.36	1.359	1.359	1.376	1.36083	1.33	1.344	1.347	1.353	1.355	1.356	1.3475	1.377	1.386	1.389	1.392	1.391	1.385	1.38667	1.302	1.33	1.344	1.335	1.335	1.312	1.32633	1.365	1.378	1.376	1.39	1.387
	18:28:48		0.09	0.086	0.088	0.086	0.098	0.087	0.0891667	1.424	1.422	1.426	1.433	1.431	1.443	1.42983	1.356	1.369	1.367	1.366	1.366	1.383	1.36783	1.339	1.353	1.356	1.361	1.364	1.365	1.35633	1.38	1.389	1.391	1.396	1.394	1.387	1.3895	1.31	1.339	1.352	1.343	1.343	1.321	1.33467	1.372	1.387	1.386	1.398	1.394
	18:58:48		0.093	0.086	0.087	0.086	0.098	0.087	0.0895	1.429	1.427	1.432	1.437	1.438	1.45	1.4355	1.361	1.375	1.373	1.373	1.373	1.391	1.37433	1.346	1.361	1.363	1.368	1.373	1.372	1.36383	1.383	1.392	1.394	1.398	1.397	1.391	1.3925	1.318	1.347	1.359	1.352	1.351	1.328	1.3425	1.378	1.395	1.394	1.406	1.402
	19:28:48		0.088	0.086	0.089	0.086	0.092	0.087	0.088	1.435	1.434	1.437	1.442	1.442	1.456	1.441	1.367	1.383	1.379	1.379	1.379	1.396	1.3805	1.353	1.369	1.371	1.375	1.38	1.379	1.37117	1.386	1.395	1.398	1.402	1.4	1.394	1.39583	1.325	1.355	1.366	1.359	1.359	1.335	1.34983	1.384	1.402	1.402	1.412	1.408
	19:58:48		0.086	0.087	0.09	0.086	0.092	0.087	0.088	1.439	1.441	1.444	1.448	1.449	1.463	1.44733	1.373	1.389	1.384	1.384	1.386	1.401	1.38617	1.36	1.376	1.378	1.382	1.387	1.386	1.37817	1.388	1.398	1.4	1.404	1.402	1.397	1.39817	1.332	1.361	1.373	1.367	1.366	1.341	1.35667	1.389	1.409	1.408	1.418	1.414
	20:28:48		0.086	0.087	0.089	0.086	0.092	0.087	0.0878333	1.444	1.447	1.45	1.452	1.456	1.469	1.453	1.376	1.394	1.39	1.39	1.392	1.408	1.39167	1.367	1.383	1.386	1.389	1.395	1.392	1.38533	1.39	1.4	1.402	1.407	1.404	1.402	1.40083	1.338	1.367	1.38	1.373	1.373	1.347	1.363	1.394	1.414	1.414	1.425	1.421
	20:58:48		0.086	0.087	0.088	0.086	0.092	0.087	0.0876667	1.452	1.454	1.456	1.458	1.46	1.474	1.459	1.381	1.4	1.393	1.394	1.395	1.411	1.39567	1.372	1.389	1.391	1.395	1.401	1.398	1.391	1.393	1.401	1.404	1.41	1.406	1.404	1.403	1.342	1.373	1.385	1.378	1.379	1.351	1.368	1.399	1.419	1.419	1.429	1.424
	21:28:48		0.086	0.087	0.089	0.086	0.092	0.087	0.0878333	1.458	1.464	1.464	1.464	1.467	1.482	1.4665	1.386	1.405	1.397	1.398	1.4	1.416	1.40033	1.378	1.395	1.397	1.401	1.407	1.403	1.39683	1.395	1.404	1.406	1.414	1.408	1.407	1.40567	1.347	1.379	1.391	1.384	1.385	1.356	1.37367	1.403	1.424	1.425	1.434	1.43
	21:58:48		0.086	0.087	0.091	0.085	0.092	0.087	0.088	1.465	1.471	1.472	1.469	1.473	1.487	1.47283	1.389	1.409	1.401	1.403	1.404	1.42	1.40433	1.383	1.401	1.402	1.406	1.412	1.408	1.402	1.398	1.406	1.409	1.417	1.411	1.41	1.4085	1.351	1.383	1.396	1.389	1.389	1.359	1.37783	1.407	1.427	1.428	1.438	1.433
	22:28:48		0.085	0.087	0.093	0.085	0.092	0.087	0.0881667	1.471	1.48	1.481	1.475	1.48	1.495	1.48033	1.393	1.414	1.405	1.407	1.407	1.424	1.40833	1.387	1.406	1.407	1.41	1.417	1.412	1.4065	1.401	1.409	1.411	1.421	1.415	1.414	1.41183	1.354	1.388	1.4	1.394	1.393	1.363	1.382	1.411	1.431	1.432	1.442	1.438
	22:58:48		0.086	0.087	0.096	0.086	0.092	0.087	0.089	1.477	1.486	1.486	1.48	1.488	1.501	1.48633	1.395	1.417	1.409	1.411	1.411	1.428	1.41183	1.392	1.411	1.412	1.415	1.421	1.417	1.41133	1.402	1.411	1.413	1.424	1.418	1.418	1.41433	1.358	1.392	1.405	1.399	1.397	1.367	1.38633	1.414	1.435	1.436	1.446	1.441
	23:28:48		0.086	0.087	0.092	0.086	0.092	0.087	0.0883333	1.486	1.495	1.497	1.487	1.494	1.508	1.4945	1.399	1.421	1.412	1.414	1.414	1.429	1.41483	1.396	1.415	1.416	1.419	1.426	1.421	1.4155	1.405	1.414	1.416	1.427	1.421	1.419	1.417	1.361	1.396	1.409	1.402	1.401	1.369	1.38967	1.417	1.437	1.439	1.448	1.444
	23:58:48		0.086	0.087	0.091	0.086	0.092	0.087	0.0881667	1.492	1.504	1.505	1.494	1.501	1.515	1.50183	1.402	1.424	1.415	1.417	1.418	1.433	1.41817	1.4	1.419	1.42	1.424	1.43	1.424	1.4195	1.407	1.417	1.419	1.431	1.424	1.423	1.42017	1.363	1.4	1.412	1.407	1.404	1.371	1.39283	1.419	1.439	1.442	1.452	1.447
	1 day, 0:28:48		0.086	0.089	0.094	0.085	0.092	0.087	0.0888333	1.5	1.514	1.514	1.5	1.509	1.523	1.51	1.404	1.428	1.419	1.421	1.422	1.436	1.42167	1.404	1.424	1.424	1.428	1.434	1.428	1.42367	1.408	1.42	1.422	1.435	1.427	1.426	1.423	1.365	1.404	1.416	1.41	1.406	1.374	1.39583	1.422	1.442	1.444	1.455	1.45
	1 day, 0:58:48		0.086	0.094	0.093	0.086	0.092	0.087	0.0896667	1.507	1.523	1.523	1.509	1.516	1.531	1.51817	1.407	1.431	1.422	1.423	1.424	1.438	1.42417	1.408	1.428	1.429	1.433	1.439	1.432	1.42817	1.411	1.422	1.425	1.438	1.43	1.429	1.42583	1.367	1.408	1.419	1.414	1.409	1.376	1.39883	1.424	1.444	1.447	1.458	1.452
	1 day, 1:28:48		0.087	0.089	0.097	0.085	0.092	0.087	0.0895	1.514	1.532	1.534	1.516	1.524	1.541	1.52683	1.409	1.435	1.425	1.427	1.427	1.441	1.42733	1.411	1.432	1.432	1.437	1.443	1.435	1.43167	1.412	1.425	1.428	1.442	1.432	1.432	1.4285	1.369	1.412	1.423	1.417	1.412	1.379	1.402	1.427	1.446	1.45	1.462	1.456
	1 day, 1:58:48		0.086	0.088	0.088	0.085	0.092	0.087	0.0876667	1.521	1.54	1.541	1.524	1.531	1.547	1.534	1.411	1.436	1.427	1.43	1.43	1.444	1.42967	1.415	1.436	1.436	1.44	1.447	1.438	1.43533	1.414	1.428	1.431	1.446	1.435	1.436	1.43167	1.371	1.415	1.426	1.419	1.414	1.381	1.40433	1.43	1.449	1.452	1.465	1.458
	1 day, 2:28:48		0.087	0.091	0.093	0.086	0.092	0.087	0.0893333	1.53	1.55	1.55	1.534	1.538	1.555	1.54283	1.413	1.44	1.43	1.431	1.432	1.446	1.432	1.418	1.44	1.44	1.444	1.451	1.442	1.43917	1.416	1.43	1.434	1.449	1.438	1.438	1.43417	1.373	1.418	1.429	1.422	1.417	1.383	1.407	1.433	1.45	1.455	1.468	1.46
	1 day, 2:58:48		0.085	0.087	0.088	0.085	0.092	0.087	0.0873333	1.536	1.557	1.558	1.541	1.544	1.562	1.54967	1.415	1.441	1.433	1.434	1.435	1.449	1.4345	1.422	1.444	1.443	1.447	1.454	1.445	1.4425	1.418	1.433	1.437	1.452	1.441	1.442	1.43717	1.374	1.422	1.431	1.424	1.419	1.385	1.40917	1.436	1.453	1.458	1.471	1.463
	1 day, 3:28:48		0.086	0.087	0.088	0.085	0.092	0.087	0.0875	1.545	1.567	1.568	1.552	1.55	1.569	1.5585	1.419	1.446	1.435	1.437	1.437	1.451	1.4375	1.424	1.447	1.447	1.451	1.458	1.448	1.44583	1.42	1.436	1.44	1.456	1.443	1.443	1.43967	1.376	1.426	1.434	1.427	1.422	1.385	1.41167	1.44	1.455	1.46	1.473	1.465
	1 day, 3:58:48		0.085	0.087	0.088	0.085	0.092	0.087	0.0873333	1.551	1.574	1.575	1.561	1.555	1.575	1.56517	1.422	1.448	1.438	1.439	1.439	1.453	1.43983	1.427	1.451	1.451	1.454	1.461	1.451	1.44917	1.422	1.438	1.443	1.459	1.446	1.446	1.44233	1.378	1.429	1.436	1.429	1.424	1.387	1.41383	1.442	1.457	1.463	1.476	1.468
	1 day, 4:28:48		0.086	0.087	0.088	0.085	0.092	0.087	0.0875	1.56	1.586	1.588	1.574	1.569	1.589	1.57767	1.426	1.453	1.444	1.446	1.445	1.46	1.44567	1.431	1.458	1.458	1.46	1.466	1.456	1.45483	1.426	1.444	1.448	1.465	1.448	1.452	1.44717	1.381	1.435	1.441	1.434	1.428	1.392	1.4185	1.447	1.462	1.468	1.484	1.476
	1 day, 4:58:48		0.085	0.087	0.088	0.085	0.092	0.087	0.0873333	1.566	1.593	1.595	1.582	1.574	1.594	1.584	1.428	1.456	1.448	1.449	1.448	1.461	1.44833	1.432	1.46	1.46	1.464	1.469	1.458	1.45717	1.427	1.446	1.45	1.467	1.45	1.454	1.449	1.382	1.439	1.444	1.438	1.43	1.392	1.42083	1.449	1.464	1.47	1.486	1.478
	1 day, 5:28:48		0.085	0.087	0.088	0.086	0.092	0.087	0.0875	1.572	1.601	1.603	1.591	1.581	1.602	1.59167	1.432	1.461	1.452	1.452	1.451	1.465	1.45217	1.435	1.464	1.465	1.468	1.474	1.462	1.46133	1.429	1.449	1.453	1.471	1.451	1.457	1.45167	1.385	1.444	1.448	1.443	1.432	1.395	1.4245	1.452	1.466	1.474	1.491	1.482
	1 day, 5:58:48		0.086	0.087	0.088	0.085	0.092	0.087	0.0875	1.579	1.609	1.611	1.597	1.585	1.607	1.598	1.436	1.466	1.456	1.456	1.453	1.467	1.45567	1.438	1.468	1.47	1.472	1.478	1.465	1.46517	1.432	1.452	1.457	1.474	1.454	1.459	1.45467	1.387	1.448	1.451	1.446	1.435	1.396	1.42717	1.456	1.469	1.476	1.494	1.486
	1 day, 6:28:48		0.086	0.086	0.088	0.085	0.092	0.087	0.0873333	1.584	1.616	1.619	1.605	1.593	1.615	1.60533	1.439	1.471	1.459	1.46	1.457	1.471	1.4595	1.44	1.471	1.474	1.475	1.482	1.468	1.46833	1.433	1.455	1.46	1.477	1.456	1.462	1.45717	1.389	1.453	1.455	1.45	1.438	1.399	1.43067	1.459	1.472	1.48	1.499	1.491
	1 day, 6:58:48		0.085	0.087	0.088	0.085	0.092	0.087	0.0873333	1.589	1.623	1.627	1.612	1.599	1.621	1.61183	1.442	1.475	1.463	1.463	1.46	1.475	1.463	1.442	1.475	1.478	1.48	1.486	1.472	1.47217	1.435	1.458	1.462	1.48	1.458	1.466	1.45983	1.391	1.458	1.458	1.454	1.44	1.402	1.43383	1.462	1.475	1.483	1.503	1.495
	1 day, 7:28:48		0.086	0.087	0.088	0.085	0.092	0.087	0.0875	1.595	1.63	1.633	1.62	1.606	1.627	1.6185	1.445	1.48	1.466	1.466	1.462	1.478	1.46617	1.444	1.48	1.48	1.483	1.489	1.474	1.475	1.437	1.461	1.465	1.483	1.46	1.468	1.46233	1.393	1.462	1.461	1.458	1.443	1.405	1.437	1.465	1.478	1.486	1.507	1.499
	1 day, 7:58:48		0.085	0.087	0.088	0.085	0.092	0.087	0.0873333	1.6	1.636	1.641	1.627	1.612	1.634	1.625	1.448	1.484	1.47	1.47	1.465	1.483	1.47	1.446	1.483	1.483	1.485	1.493	1.477	1.47783	1.438	1.464	1.468	1.486	1.462	1.472	1.465	1.395	1.467	1.465	1.463	1.446	1.407	1.4405	1.467	1.48	1.489	1.512	1.503
	1 day, 8:28:48		0.085	0.087	0.088	0.085	0.092	0.087	0.0873333	1.606	1.644	1.647	1.633	1.617	1.639	1.631	1.452	1.489	1.473	1.472	1.468	1.486	1.47333	1.447	1.485	1.485	1.488	1.496	1.479	1.48	1.44	1.466	1.47	1.489	1.465	1.473	1.46717	1.397	1.47	1.468	1.466	1.449	1.407	1.44283	1.469	1.482	1.492	1.515	1.506
	1 day, 8:58:48		0.085	0.087	0.088	0.085	0.092	0.087	0.0873333	1.61	1.649	1.654	1.641	1.623	1.646	1.63717	1.454	1.492	1.477	1.475	1.47	1.49	1.47633	1.448	1.487	1.488	1.49	1.499	1.482	1.48233	1.441	1.469	1.473	1.491	1.467	1.476	1.4695	1.4	1.474	1.473	1.47	1.452	1.41	1.4465	1.471	1.484	1.494	1.518	1.51
	1 day, 9:28:48		0.086	0.087	0.089	0.086	0.092	0.087	0.0878333	1.615	1.656	1.66	1.646	1.628	1.651	1.64267	1.458	1.497	1.48	1.478	1.473	1.493	1.47983	1.45	1.489	1.49	1.493	1.501	1.484	1.4845	1.443	1.471	1.476	1.494	1.47	1.477	1.47183	1.401	1.478	1.477	1.474	1.455	1.412	1.4495	1.473	1.486	1.496	1.521	1.513
	1 day, 9:58:48		0.086	0.086	0.088	0.085	0.092	0.087	0.0873333	1.62	1.662	1.667	1.652	1.633	1.657	1.6485	1.461	1.502	1.484	1.482	1.476	1.497	1.48367	1.452	1.492	1.493	1.495	1.504	1.487	1.48717	1.444	1.473	1.479	1.496	1.471	1.479	1.47367	1.403	1.482	1.481	1.479	1.458	1.414	1.45283	1.474	1.488	1.499	1.524	1.515
	1 day, 10:28:48		0.086	0.087	0.088	0.086	0.092	0.087	0.0876667	1.622	1.667	1.673	1.659	1.639	1.662	1.65367	1.462	1.505	1.489	1.487	1.479	1.502	1.48733	1.453	1.494	1.496	1.498	1.507	1.49	1.48967	1.445	1.476	1.48	1.499	1.474	1.482	1.476	1.404	1.486	1.485	1.483	1.462	1.417	1.45617	1.476	1.49	1.501	1.528	1.519
	1 day, 10:58:48		0.085	0.087	0.088	0.085	0.092	0.087	0.0873333	1.625	1.672	1.679	1.665	1.644	1.667	1.65867	1.464	1.509	1.493	1.49	1.484	1.507	1.49117	1.454	1.497	1.499	1.5	1.509	1.493	1.492	1.446	1.479	1.483	1.501	1.476	1.485	1.47833	1.406	1.49	1.489	1.486	1.466	1.42	1.4595	1.477	1.492	1.503	1.53	1.521
	1 day, 11:28:48		0.086	0.087	0.088	0.085	0.092	0.087	0.0875	1.63	1.679	1.685	1.67	1.65	1.673	1.6645	1.467	1.514	1.497	1.494	1.487	1.51	1.49483	1.456	1.499	1.501	1.503	1.512	1.495	1.49433	1.448	1.48	1.485	1.503	1.478	1.485	1.47983	1.408	1.494	1.493	1.49	1.468	1.421	1.46233	1.479	1.493	1.505	1.533	1.524
	1 day, 11:58:48		0.085	0.087	0.09	0.085	0.092	0.087	0.0876667	1.632	1.682	1.69	1.678	1.654	1.677	1.66883	1.469	1.516	1.501	1.499	1.491	1.515	1.4985	1.458	1.502	1.504	1.506	1.514	1.498	1.497	1.448	1.482	1.487	1.506	1.48	1.488	1.48183	1.409	1.497	1.497	1.494	1.473	1.424	1.46567	1.479	1.495	1.507	1.536	1.526
	1 day, 12:28:48		0.087	0.087	0.088	0.085	0.092	0.087	0.0876667	1.636	1.689	1.696	1.681	1.659	1.681	1.67367	1.472	1.521	1.504	1.501	1.494	1.518	1.50167	1.459	1.504	1.506	1.508	1.517	1.501	1.49917	1.45	1.484	1.489	1.508	1.482	1.489	1.48367	1.41	1.5	1.501	1.498	1.475	1.425	1.46817	1.481	1.496	1.508	1.538	1.528
	1 day, 12:58:48		0.085	0.087	0.088	0.085	0.092	0.087	0.0873333	1.638	1.693	1.701	1.686	1.663	1.686	1.67783	1.474	1.525	1.508	1.505	1.497	1.522	1.50517	1.461	1.507	1.509	1.511	1.52	1.503	1.50183	1.45	1.486	1.491	1.51	1.484	1.49	1.48517	1.411	1.504	1.505	1.501	1.478	1.426	1.47083	1.481	1.497	1.51	1.54	1.531
	1 day, 13:28:48		0.085	0.087	0.088	0.085	0.092	0.087	0.0873333	1.641	1.697	1.706	1.693	1.668	1.69	1.6825	1.476	1.527	1.512	1.51	1.502	1.527	1.509	1.462	1.51	1.512	1.514	1.523	1.506	1.5045	1.451	1.488	1.494	1.512	1.485	1.493	1.48717	1.412	1.508	1.509	1.505	1.481	1.429	1.474	1.482	1.499	1.511	1.543	1.533
	1 day, 13:58:48		0.085	0.086	0.088	0.085	0.092	0.087	0.0871667	1.643	1.702	1.71	1.698	1.672	1.694	1.6865	1.477	1.531	1.515	1.513	1.505	1.53	1.51183	1.464	1.512	1.514	1.516	1.525	1.509	1.50667	1.452	1.49	1.495	1.513	1.486	1.494	1.48833	1.414	1.511	1.512	1.509	1.483	1.43	1.4765	1.482	1.499	1.513	1.545	1.535
	1 day, 14:28:48		0.085	0.086	0.088	0.085	0.092	0.087	0.0871667	1.645	1.707	1.715	1.702	1.677	1.698	1.69067	1.479	1.535	1.519	1.517	1.508	1.534	1.51533	1.466	1.515	1.517	1.519	1.528	1.511	1.50933	1.453	1.491	1.497	1.514	1.488	1.495	1.48967	1.414	1.514	1.516	1.512	1.485	1.432	1.47883	1.483	1.501	1.514	1.547	1.538
	1 day, 14:58:48		0.086	0.086	0.088	0.085	0.092	0.087	0.0873333	1.647	1.71	1.719	1.707	1.68	1.702	1.69417	1.481	1.538	1.522	1.521	1.512	1.537	1.5185	1.466	1.517	1.519	1.521	1.53	1.514	1.51117	1.454	1.492	1.499	1.517	1.49	1.497	1.4915	1.415	1.517	1.519	1.516	1.488	1.433	1.48133	1.483	1.502	1.515	1.549	1.539
	1 day, 15:28:48		0.085	0.086	0.088	0.085	0.092	0.087	0.0871667	1.648	1.713	1.723	1.712	1.683	1.704	1.69717	1.482	1.54	1.526	1.525	1.516	1.541	1.52167	1.468	1.519	1.522	1.523	1.533	1.516	1.5135	1.454	1.494	1.5	1.518	1.492	1.498	1.49267	1.416	1.52	1.523	1.519	1.491	1.435	1.484	1.483	1.503	1.517	1.551	1.541
	1 day, 15:58:48		0.086	0.086	0.088	0.085	0.092	0.087	0.0873333	1.65	1.716	1.727	1.717	1.686	1.708	1.70067	1.484	1.544	1.529	1.528	1.519	1.544	1.52467	1.469	1.521	1.524	1.526	1.535	1.518	1.5155	1.455	1.496	1.502	1.519	1.492	1.5	1.494	1.416	1.522	1.526	1.522	1.492	1.436	1.48567	1.484	1.504	1.518	1.553	1.542
	1 day, 16:28:48		0.086	0.086	0.088	0.085	0.092	0.087	0.0873333	1.65	1.719	1.731	1.722	1.69	1.711	1.70383	1.484	1.546	1.532	1.532	1.523	1.548	1.5275	1.47	1.524	1.526	1.528	1.538	1.521	1.51783	1.455	1.497	1.503	1.521	1.493	1.502	1.49517	1.417	1.526	1.529	1.525	1.495	1.438	1.48833	1.484	1.505	1.519	1.555	1.544
	1 day, 16:58:48		0.086	0.086	0.088	0.085	0.092	0.087	0.0873333	1.652	1.722	1.734	1.727	1.693	1.714	1.707	1.486	1.549	1.536	1.535	1.526	1.551	1.5305	1.471	1.526	1.529	1.531	1.54	1.523	1.52	1.456	1.499	1.505	1.523	1.494	1.502	1.4965	1.417	1.528	1.532	1.528	1.496	1.439	1.49	1.484	1.505	1.52	1.557	1.546
	1 day, 17:28:48		0.085	0.086	0.094	0.085	0.092	0.087	0.0881667	1.652	1.723	1.737	1.731	1.696	1.716	1.70917	1.486	1.551	1.538	1.538	1.529	1.555	1.53283	1.472	1.529	1.531	1.533	1.542	1.525	1.522	1.456	1.5	1.506	1.524	1.496	1.504	1.49767	1.417	1.531	1.536	1.53	1.498	1.44	1.492	1.483	1.507	1.521	1.559	1.547
	1 day, 17:58:48		0.086	0.086	0.095	0.085	0.092	0.087	0.0885	1.653	1.727	1.74	1.734	1.699	1.719	1.712	1.488	1.554	1.542	1.542	1.532	1.557	1.53583	1.472	1.53	1.533	1.535	1.544	1.527	1.5235	1.457	1.501	1.507	1.526	1.496	1.505	1.49867	1.417	1.533	1.539	1.533	1.5	1.441	1.49383	1.483	1.507	1.522	1.56	1.549
	1 day, 18:28:48		0.085	0.086	0.092	0.085	0.092	0.087	0.0878333	1.653	1.729	1.742	1.739	1.701	1.722	1.71433	1.489	1.557	1.544	1.545	1.536	1.561	1.53867	1.473	1.532	1.535	1.537	1.546	1.53	1.5255	1.456	1.502	1.509	1.527	1.497	1.507	1.49967	1.417	1.536	1.542	1.536	1.502	1.443	1.496	1.483	1.507	1.523	1.562	1.55
	1 day, 18:58:48		0.085	0.086	0.095	0.085	0.092	0.087	0.0883333	1.653	1.731	1.745	1.741	1.703	1.723	1.716	1.49	1.559	1.548	1.548	1.539	1.563	1.54117	1.474	1.534	1.537	1.539	1.548	1.531	1.52717	1.457	1.504	1.51	1.529	1.498	1.508	1.501	1.418	1.538	1.545	1.539	1.503	1.444	1.49783	1.483	1.508	1.524	1.563	1.552
	1 day, 19:28:48		0.085	0.086	0.091	0.085	0.092	0.087	0.0876667	1.653	1.733	1.747	1.745	1.705	1.726	1.71817	1.49	1.561	1.55	1.55	1.542	1.567	1.54333	1.474	1.536	1.539	1.542	1.55	1.534	1.52917	1.457	1.504	1.512	1.53	1.5	1.51	1.50217	1.417	1.541	1.548	1.542	1.505	1.445	1.49967	1.483	1.509	1.525	1.565	1.553
	1 day, 19:58:48		0.086	0.086	0.093	0.085	0.091	0.087	0.088	1.654	1.735	1.749	1.749	1.708	1.726	1.72017	1.491	1.563	1.552	1.553	1.544	1.568	1.54517	1.475	1.538	1.541	1.544	1.552	1.535	1.53083	1.457	1.505	1.513	1.531	1.501	1.511	1.503	1.418	1.543	1.551	1.544	1.506	1.446	1.50133	1.482	1.509	1.525	1.566	1.554
	1 day, 20:28:48		0.085	0.086	0.096	0.085	0.092	0.087	0.0885	1.653	1.737	1.751	1.752	1.71	1.729	1.722	1.492	1.565	1.555	1.556	1.547	1.571	1.54767	1.475	1.539	1.544	1.546	1.554	1.537	1.5325	1.457	1.507	1.514	1.533	1.502	1.512	1.50417	1.418	1.545	1.553	1.547	1.508	1.447	1.503	1.481	1.509	1.526	1.567	1.555
	1 day, 20:58:48		0.086	0.086	0.094	0.085	0.092	0.088	0.0885	1.654	1.739	1.754	1.753	1.712	1.731	1.72383	1.492	1.567	1.557	1.559	1.55	1.573	1.54967	1.476	1.542	1.546	1.547	1.555	1.539	1.53417	1.458	1.508	1.515	1.534	1.503	1.513	1.50517	1.417	1.547	1.556	1.549	1.51	1.448	1.5045	1.481	1.51	1.527	1.569	1.557
	1 day, 21:28:48		0.087	0.086	0.097	0.085	0.092	0.088	0.0891667	1.653	1.74	1.755	1.755	1.714	1.733	1.725	1.493	1.57	1.56	1.561	1.553	1.577	1.55233	1.476	1.543	1.547	1.549	1.558	1.541	1.53567	1.458	1.509	1.517	1.535	1.504	1.514	1.50617	1.417	1.549	1.558	1.551	1.511	1.449	1.50583	1.48	1.51	1.528	1.57	1.558
	1 day, 21:58:48		0.085	0.086	0.093	0.085	0.092	0.088	0.0881667	1.653	1.741	1.757	1.757	1.715	1.734	1.72617	1.494	1.572	1.562	1.563	1.555	1.579	1.55417	1.476	1.545	1.549	1.551	1.559	1.543	1.53717	1.458	1.51	1.518	1.536	1.504	1.514	1.50667	1.417	1.551	1.56	1.554	1.512	1.45	1.50733	1.48	1.511	1.528	1.571	1.559
	1 day, 22:28:48		0.087	0.086	0.096	0.085	0.092	0.088	0.089	1.653	1.742	1.758	1.759	1.717	1.735	1.72733	1.494	1.573	1.564	1.565	1.557	1.581	1.55567	1.477	1.546	1.551	1.552	1.561	1.544	1.5385	1.458	1.511	1.519	1.537	1.506	1.516	1.50783	1.416	1.553	1.563	1.556	1.513	1.45	1.5085	1.479	1.511	1.529	1.572	1.56
	1 day, 22:58:48		0.085	0.086	0.092	0.085	0.092	0.088	0.088	1.652	1.742	1.759	1.762	1.718	1.736	1.72817	1.494	1.575	1.566	1.568	1.56	1.583	1.55767	1.477	1.548	1.553	1.554	1.562	1.546	1.54	1.457	1.512	1.52	1.539	1.508	1.518	1.509	1.416	1.555	1.565	1.558	1.515	1.451	1.51	1.478	1.511	1.53	1.573	1.561
	1 day, 23:28:48		0.086	0.086	0.095	0.085	0.091	0.088	0.0885	1.652	1.743	1.76	1.763	1.719	1.737	1.729	1.494	1.577	1.568	1.57	1.562	1.586	1.5595	1.478	1.549	1.554	1.556	1.564	1.548	1.5415	1.457	1.513	1.521	1.54	1.508	1.518	1.5095	1.416	1.557	1.568	1.56	1.516	1.452	1.5115	1.478	1.512	1.53	1.574	1.563
	1 day, 23:58:48		0.086	0.086	0.096	0.085	0.092	0.089	0.089	1.651	1.745	1.762	1.764	1.72	1.739	1.73017	1.495	1.579	1.57	1.573	1.564	1.588	1.5615	1.477	1.55	1.555	1.557	1.565	1.549	1.54217	1.457	1.514	1.522	1.541	1.509	1.519	1.51033	1.415	1.559	1.57	1.563	1.517	1.452	1.51267	1.477	1.511	1.53	1.575	1.563
	2 days, 0:28:48		0.086	0.086	0.095	0.085	0.091	0.089	0.0886667	1.65	1.745	1.762	1.766	1.72	1.739	1.73033	1.495	1.58	1.572	1.575	1.567	1.59	1.56317	1.478	1.551	1.556	1.558	1.567	1.551	1.5435	1.456	1.514	1.523	1.542	1.51	1.521	1.511	1.414	1.56	1.572	1.564	1.519	1.453	1.51367	1.476	1.511	1.531	1.576	1.564
	2 days, 0:58:48		0.088	0.086	0.096	0.085	0.092	0.089	0.0893333	1.65	1.746	1.764	1.767	1.722	1.74	1.7315	1.496	1.582	1.574	1.577	1.569	1.591	1.56483	1.478	1.552	1.558	1.56	1.568	1.552	1.54467	1.457	1.515	1.524	1.542	1.511	1.521	1.51167	1.414	1.562	1.574	1.566	1.52	1.453	1.51483	1.475	1.512	1.531	1.577	1.565
	2 days, 1:28:48		0.087	0.086	0.096	0.085	0.092	0.089	0.0891667	1.649	1.746	1.764	1.769	1.723	1.74	1.73183	1.496	1.584	1.576	1.58	1.571	1.594	1.56683	1.478	1.553	1.559	1.561	1.569	1.554	1.54567	1.456	1.516	1.525	1.543	1.511	1.522	1.51217	1.413	1.564	1.576	1.568	1.521	1.454	1.516	1.474	1.511	1.531	1.578	1.566
	2 days, 1:58:48		0.087	0.086	0.097	0.085	0.092	0.089	0.0893333	1.648	1.747	1.765	1.77	1.723	1.741	1.73233	1.497	1.586	1.577	1.581	1.573	1.596	1.56833	1.478	1.554	1.56	1.562	1.571	1.554	1.5465	1.456	1.517	1.526	1.545	1.513	1.522	1.51317	1.413	1.566	1.578	1.57	1.521	1.455	1.51717	1.473	1.512	1.532	1.579	1.567
	2 days, 2:28:48		0.087	0.086	0.097	0.085	0.095	0.089	0.0898333	1.648	1.747	1.767	1.771	1.724	1.741	1.733	1.497	1.586	1.579	1.583	1.575	1.598	1.56967	1.478	1.556	1.562	1.564	1.572	1.556	1.548	1.455	1.518	1.526	1.546	1.513	1.523	1.5135	1.412	1.567	1.58	1.572	1.523	1.456	1.51833	1.472	1.511	1.532	1.579	1.567
	2 days, 2:58:48		0.086	0.086	0.098	0.085	0.093	0.089	0.0895	1.647	1.748	1.767	1.772	1.724	1.741	1.73317	1.497	1.588	1.58	1.585	1.576	1.599	1.57083	1.478	1.556	1.564	1.565	1.573	1.557	1.54883	1.455	1.519	1.527	1.546	1.514	1.524	1.51417	1.412	1.569	1.582	1.574	1.523	1.456	1.51933	1.471	1.511	1.533	1.58	1.568
	2 days, 3:28:48		0.087	0.086	0.097	0.085	0.092	0.089	0.0893333	1.646	1.748	1.767	1.772	1.725	1.742	1.73333	1.497	1.589	1.582	1.587	1.578	1.601	1.57233	1.478	1.558	1.564	1.566	1.574	1.558	1.54967	1.454	1.519	1.529	1.547	1.515	1.524	1.51467	1.412	1.571	1.584	1.576	1.524	1.456	1.5205	1.47	1.511	1.533	1.581	1.569
	2 days, 3:58:48		0.087	0.086	0.096	0.085	0.092	0.09	0.0893333	1.645	1.748	1.768	1.772	1.726	1.742	1.7335	1.497	1.591	1.583	1.589	1.58	1.602	1.57367	1.479	1.558	1.565	1.567	1.576	1.559	1.55067	1.454	1.52	1.529	1.548	1.516	1.524	1.51517	1.411	1.572	1.586	1.577	1.524	1.456	1.521	1.469	1.511	1.533	1.581	1.569
	2 days, 4:28:48		0.086	0.086	0.098	0.085	0.094	0.09	0.0898333	1.644	1.748	1.768	1.773	1.726	1.742	1.7335	1.498	1.592	1.585	1.591	1.582	1.604	1.57533	1.479	1.559	1.566	1.568	1.576	1.56	1.55133	1.453	1.521	1.53	1.549	1.517	1.525	1.51583	1.41	1.573	1.587	1.579	1.525	1.457	1.52183	1.468	1.511	1.533	1.582	1.57
	2 days, 4:58:48		0.086	0.086	0.097	0.085	0.093	0.089	0.0893333	1.642	1.747	1.768	1.774	1.726	1.742	1.73317	1.497	1.593	1.587	1.593	1.583	1.606	1.5765	1.478	1.561	1.568	1.569	1.578	1.562	1.55267	1.451	1.521	1.531	1.549	1.518	1.526	1.516	1.409	1.574	1.589	1.581	1.526	1.458	1.52283	1.466	1.511	1.534	1.583	1.57
	2 days, 5:28:48		0.087	0.086	0.098	0.085	0.096	0.09	0.0903333	1.641	1.747	1.768	1.774	1.727	1.743	1.73333	1.497	1.594	1.588	1.595	1.585	1.608	1.57783	1.478	1.561	1.569	1.57	1.578	1.563	1.55317	1.45	1.522	1.531	1.55	1.518	1.527	1.51633	1.408	1.576	1.591	1.582	1.527	1.458	1.52367	1.465	1.511	1.534	1.583	1.571
	2 days, 5:58:48		0.087	0.086	0.098	0.085	0.097	0.09	0.0905	1.641	1.747	1.769	1.775	1.727	1.743	1.73367	1.497	1.596	1.589	1.596	1.587	1.609	1.579	1.478	1.562	1.571	1.571	1.579	1.564	1.55417	1.45	1.522	1.532	1.551	1.519	1.527	1.51683	1.408	1.577	1.593	1.584	1.527	1.458	1.5245	1.464	1.511	1.534	1.583	1.571
	2 days, 6:28:48		0.087	0.086	0.099	0.085	0.097	0.09	0.0906667	1.64	1.748	1.77	1.774	1.728	1.744	1.734	1.497	1.597	1.59	1.599	1.589	1.612	1.58067	1.478	1.563	1.57	1.572	1.58	1.565	1.55467	1.449	1.523	1.532	1.551	1.519	1.527	1.51683	1.407	1.578	1.594	1.585	1.528	1.459	1.52517	1.462	1.51	1.533	1.583	1.571
	2 days, 6:58:48		0.087	0.086	0.098	0.085	0.097	0.09	0.0905	1.638	1.747	1.77	1.775	1.728	1.744	1.73367	1.496	1.598	1.592	1.6	1.59	1.613	1.5815	1.478	1.563	1.571	1.573	1.581	1.565	1.55517	1.448	1.523	1.534	1.552	1.52	1.528	1.5175	1.406	1.579	1.596	1.587	1.529	1.459	1.526	1.461	1.51	1.534	1.584	1.571
	2 days, 7:28:48		0.086	0.086	0.1	0.085	0.093	0.09	0.09	1.637	1.747	1.77	1.776	1.728	1.743	1.7335	1.496	1.599	1.593	1.602	1.592	1.614	1.58267	1.477	1.564	1.573	1.574	1.582	1.567	1.55617	1.446	1.524	1.534	1.553	1.52	1.529	1.51767	1.405	1.581	1.597	1.588	1.53	1.459	1.52667	1.459	1.509	1.534	1.584	1.572
	2 days, 7:58:48		0.09	0.086	0.1	0.085	0.093	0.09	0.0906667	1.636	1.747	1.77	1.775	1.728	1.744	1.73333	1.496	1.6	1.595	1.605	1.593	1.615	1.584	1.477	1.565	1.574	1.574	1.583	1.567	1.55667	1.446	1.524	1.535	1.553	1.521	1.529	1.518	1.404	1.582	1.599	1.589	1.53	1.46	1.52733	1.458	1.509	1.534	1.584	1.572
	2 days, 8:28:48		0.087	0.086	0.1	0.085	0.098	0.09	0.091	1.636	1.746	1.77	1.776	1.728	1.744	1.73333	1.496	1.601	1.595	1.606	1.595	1.616	1.58483	1.477	1.565	1.574	1.575	1.583	1.568	1.557	1.444	1.524	1.535	1.553	1.521	1.53	1.51783	1.403	1.583	1.601	1.591	1.53	1.46	1.528	1.456	1.509	1.534	1.584	1.572
	2 days, 8:58:48		0.088	0.086	0.1	0.085	0.098	0.09	0.0911667	1.634	1.746	1.769	1.777	1.729	1.744	1.73317	1.495	1.601	1.597	1.607	1.596	1.618	1.58567	1.476	1.567	1.575	1.576	1.584	1.569	1.55783	1.443	1.525	1.536	1.555	1.523	1.531	1.51883	1.402	1.584	1.602	1.592	1.531	1.46	1.5285	1.454	1.508	1.534	1.585	1.572
	2 days, 9:28:48		0.087	0.086	0.1	0.085	0.098	0.09	0.091	1.633	1.746	1.77	1.776	1.729	1.746	1.73333	1.494	1.602	1.597	1.609	1.598	1.619	1.5865	1.477	1.567	1.576	1.577	1.584	1.57	1.5585	1.441	1.525	1.536	1.555	1.523	1.531	1.5185	1.401	1.585	1.604	1.593	1.532	1.461	1.52933	1.452	1.507	1.534	1.585	1.573
	2 days, 9:58:48		0.09	0.086	0.1	0.085	0.099	0.09	0.0916667	1.633	1.746	1.771	1.776	1.73	1.744	1.73333	1.495	1.603	1.598	1.61	1.599	1.619	1.58733	1.476	1.567	1.576	1.577	1.585	1.57	1.5585	1.44	1.525	1.537	1.555	1.523	1.531	1.5185	1.4	1.586	1.605	1.594	1.531	1.461	1.5295	1.451	1.507	1.534	1.585	1.573
	2 days, 10:28:48		0.094	0.086	0.101	0.085	0.099	0.09	0.0925	1.631	1.747	1.771	1.776	1.733	1.744	1.73367	1.494	1.603	1.599	1.611	1.6	1.621	1.588	1.476	1.568	1.576	1.578	1.585	1.571	1.559	1.44	1.526	1.538	1.556	1.523	1.532	1.51917	1.399	1.586	1.607	1.595	1.532	1.461	1.53	1.449	1.506	1.533	1.585	1.572
	2 days, 10:58:48		0.088	0.086	0.101	0.084	0.099	0.09	0.0913333	1.63	1.748	1.772	1.779	1.73	1.742	1.7335	1.493	1.604	1.6	1.613	1.601	1.622	1.58883	1.475	1.568	1.578	1.579	1.586	1.571	1.5595	1.438	1.526	1.538	1.556	1.524	1.532	1.519	1.398	1.588	1.608	1.596	1.532	1.461	1.5305	1.446	1.505	1.533	1.585	1.573
	2 days, 11:28:48		0.09	0.086	0.101	0.085	0.099	0.09	0.0918333	1.629	1.746	1.776	1.777	1.73	1.74	1.733	1.493	1.604	1.601	1.614	1.603	1.623	1.58967	1.475	1.568	1.578	1.579	1.587	1.572	1.55983	1.437	1.527	1.538	1.556	1.524	1.533	1.51917	1.397	1.589	1.609	1.597	1.532	1.461	1.53083	1.445	1.505	1.533	1.585	1.573
	2 days, 11:58:48		0.09	0.086	0.101	0.085	0.097	0.09	0.0915	1.629	1.745	1.773	1.775	1.728	1.737	1.73117	1.493	1.604	1.602	1.614	1.603	1.623	1.58983	1.475	1.569	1.579	1.58	1.587	1.573	1.5605	1.435	1.527	1.539	1.557	1.525	1.533	1.51933	1.396	1.591	1.611	1.598	1.533	1.461	1.53167	1.443	1.504	1.533	1.585	1.573
	2 days, 12:28:48		0.092	0.086	0.1	0.084	0.099	0.09	0.0918333	1.628	1.742	1.772	1.774	1.726	1.735	1.7295	1.492	1.605	1.602	1.615	1.604	1.624	1.59033	1.474	1.569	1.579	1.58	1.588	1.573	1.5605	1.434	1.527	1.539	1.557	1.525	1.533	1.51917	1.395	1.591	1.611	1.599	1.533	1.461	1.53167	1.441	1.503	1.532	1.585	1.572
	2 days, 12:58:48		0.092	0.086	0.1	0.084	0.1	0.09	0.092	1.627	1.739	1.77	1.772	1.724	1.732	1.72733	1.491	1.605	1.603	1.617	1.605	1.625	1.591	1.474	1.569	1.579	1.581	1.588	1.573	1.56067	1.432	1.527	1.54	1.558	1.526	1.532	1.51917	1.394	1.591	1.612	1.6	1.533	1.461	1.53183	1.44	1.502	1.532	1.585	1.573
	2 days, 13:28:48		0.093	0.086	0.101	0.084	0.098	0.09	0.092	1.627	1.736	1.768	1.77	1.722	1.731	1.72567	1.491	1.606	1.603	1.618	1.607	1.625	1.59167	1.473	1.57	1.579	1.581	1.588	1.574	1.56083	1.431	1.528	1.54	1.557	1.527	1.531	1.519	1.393	1.592	1.614	1.601	1.534	1.461	1.5325	1.438	1.501	1.533	1.584	1.572
	2 days, 13:58:48		0.092	0.086	0.101	0.084	0.1	0.09	0.0921667	1.626	1.733	1.765	1.767	1.722	1.731	1.724	1.49	1.606	1.604	1.618	1.607	1.626	1.59183	1.473	1.57	1.58	1.581	1.589	1.574	1.56117	1.43	1.528	1.541	1.558	1.527	1.53	1.519	1.391	1.593	1.615	1.602	1.534	1.461	1.53267	1.436	1.502	1.529	1.584	1.572
	2 days, 14:28:48		0.09	0.086	0.101	0.086	0.1	0.09	0.0921667	1.626	1.73	1.763	1.765	1.722	1.731	1.72283	1.49	1.607	1.605	1.62	1.608	1.627	1.59283	1.473	1.57	1.579	1.581	1.589	1.575	1.56117	1.429	1.529	1.54	1.558	1.527	1.529	1.51867	1.39	1.594	1.615	1.603	1.535	1.461	1.533	1.434	1.498	1.526	1.584	1.572
	2 days, 14:58:48		0.091	0.086	0.101	0.085	0.1	0.09	0.0921667	1.624	1.728	1.761	1.763	1.722	1.733	1.72183	1.489	1.607	1.605	1.62	1.609	1.627	1.59283	1.472	1.57	1.58	1.582	1.59	1.575	1.5615	1.427	1.528	1.541	1.558	1.528	1.527	1.51817	1.389	1.594	1.616	1.603	1.534	1.461	1.53283	1.433	1.494	1.523	1.584	1.571
	2 days, 15:28:48		0.092	0.086	0.101	0.085	0.101	0.09	0.0925	1.623	1.726	1.761	1.763	1.724	1.736	1.72217	1.488	1.608	1.606	1.62	1.609	1.627	1.593	1.472	1.57	1.581	1.582	1.591	1.575	1.56183	1.426	1.527	1.543	1.559	1.529	1.523	1.51783	1.388	1.594	1.617	1.604	1.533	1.459	1.5325	1.431	1.492	1.519	1.583	1.571
	2 days, 15:58:48		0.094	0.086	0.101	0.085	0.101	0.09	0.0928333	1.621	1.725	1.76	1.763	1.727	1.74	1.72267	1.487	1.608	1.605	1.621	1.61	1.628	1.59317	1.471	1.571	1.58	1.583	1.59	1.576	1.56183	1.425	1.526	1.543	1.559	1.531	1.519	1.51717	1.387	1.595	1.618	1.605	1.533	1.456	1.53233	1.429	1.488	1.515	1.583	1.571
	2 days, 16:28:48		0.094	0.086	0.101	0.085	0.099	0.09	0.0925	1.619	1.724	1.762	1.764	1.73	1.742	1.7235	1.487	1.608	1.606	1.621	1.61	1.628	1.59333	1.471	1.571	1.581	1.582	1.591	1.576	1.562	1.423	1.526	1.542	1.56	1.529	1.515	1.51583	1.386	1.595	1.619	1.605	1.534	1.454	1.53217	1.426	1.484	1.509	1.583	1.572
	2 days, 16:58:48		0.096	0.086	0.102	0.085	0.102	0.09	0.0935	1.616	1.726	1.762	1.766	1.735	1.746	1.72517	1.486	1.608	1.606	1.623	1.611	1.629	1.59383	1.47	1.571	1.581	1.583	1.591	1.577	1.56217	1.422	1.526	1.542	1.56	1.528	1.511	1.51483	1.384	1.596	1.619	1.606	1.535	1.451	1.53183	1.423	1.479	1.505	1.583	1.571
				Corrected for blank						stdev
	Time		Time	KT2440	2213F -	2213F A	2213F P	2213F R	2213F APR	KT2440	2213F -	2213F A	2213F P	2213F R	2213F APR
	00:28:48		00:28:48	0.0743333	0.0156667	0.0338333	0.0103333	0.0115	0.0326667	0.00314113	0.00320416	0.0022286	0.00450185	0.00258844	0.00697615
	00:58:48		00:58:48	0.0811667	0.0213333	0.037	0.0165	0.0143333	0.0333333	0.00511534	0.0034448	0.00126491	0.00686294	0.00393277	0.00653197
	01:28:48		01:28:48	0.0861667	0.0228333	0.0416667	0.0203333	0.0151667	0.0355	0.00476095	0.00328634	0.00325064	0.00804363	0.00355903	0.0068313
	01:58:48		01:58:48	0.0868333	0.025	0.0458333	0.0298333	0.0151667	0.0391667	0.00260768	0.00503653	0.00252982	0.0108628	0.00287518	0.0105578
	02:28:48		02:28:48	0.0965	0.0286667	0.0521667	0.0421667	0.0165	0.0388333	0.00294392	0.00426224	0.00350238	0.0143481	0.00332666	0.00898888
	02:58:48		02:58:48	0.1125	0.035	0.064	0.0585	0.0201667	0.0463333	0.00326599	0.00523132	0.00526941	0.0187368	0.0042269	0.012227
	03:28:48		03:28:48	0.1385	0.0443333	0.0818333	0.0815	0.0258333	0.0588333	0.00383406	0.00711805	0.00744088	0.0260058	0.00499667	0.0179713
	03:58:48		03:58:48	0.180333	0.058	0.1065	0.115667	0.0348333	0.08	0.00492612	0.0108628	0.0106911	0.0412149	0.00688234	0.0268775
	04:28:48		04:28:48	0.242167	0.0825	0.1445	0.167167	0.0486667	0.1155	0.00850294	0.0181154	0.0155746	0.0537838	0.010373	0.0384937
	04:58:48		04:58:48	0.307833	0.121167	0.198333	0.233333	0.0695	0.1675	0.00577639	0.0272721	0.0208199	0.0528986	0.0168256	0.0550409
	05:28:48		05:28:48	0.402667	0.178	0.2675	0.302167	0.101833	0.236833	0.010373	0.0357976	0.0238279	0.0555257	0.0241447	0.0647902
	05:58:48		05:58:48	0.501667	0.2485	0.357667	0.378833	0.1445	0.327167	0.00937372	0.0435634	0.0240139	0.0611874	0.0311282	0.0602708
	06:28:48		06:28:48	0.593	0.335167	0.444667	0.4625	0.201667	0.408167	0.0115658	0.0499026	0.024863	0.0713573	0.041576	0.0646426
	06:58:48		06:58:48	0.6795	0.436	0.522833	0.551167	0.2835	0.496	0.0122052	0.0466762	0.025026	0.0782468	0.0544331	0.0633677
	07:28:48		07:28:48	0.7645	0.523667	0.597167	0.6525	0.366333	0.590833	0.0112205	0.0434772	0.0245961	0.0761124	0.0529969	0.0596403
	07:58:48		07:58:48	0.8495	0.607167	0.665667	0.767333	0.446333	0.688667	0.00871206	0.0394178	0.0233209	0.112843	0.0541172	0.0567932
	08:28:48		08:28:48	0.945333	0.694167	0.735167	0.918	0.539333	0.805833	0.020166	0.0337367	0.021931	0.0770688	0.058483	0.0717061
	08:58:48		08:58:48	1.11467	0.782	0.799333	1.02367	0.630833	0.942167	0.00902589	0.03045	0.0230101	0.0273618	0.0621238	0.0466923
	09:28:48		09:28:48	1.15467	0.932833	0.882167	1.05617	0.730667	0.992833	0.00689928	0.0249031	0.0295821	0.0245499	0.0639031	0.0425178
	09:58:48		09:58:48	1.176	0.999	0.967833	1.08333	0.871	1.02167	0.00670572	0.0166183	0.018644	0.0233217	0.0479851	0.0403753
	10:28:48		10:28:48	1.19433	1.0385	1.01517	1.113	0.949	1.04817	0.00631401	0.0145568	0.0141339	0.0214663	0.0369811	0.038165
	10:58:48		10:58:48	1.20683	1.06433	1.04333	1.13667	0.985333	1.066	0.00624233	0.0136626	0.0127854	0.0195448	0.0366697	0.0360648
	11:28:48		11:28:48	1.21917	1.08783	1.069	1.16133	1.016	1.086	0.00626099	0.013545	0.0119234	0.0178036	0.0359412	0.0305314
	11:58:48		11:58:48	1.22917	1.104	1.08883	1.18283	1.04033	1.11533	0.00661564	0.0138948	0.0117771	0.0193054	0.0344674	0.0230391
	12:28:48		12:28:48	1.2345	1.11517	1.10067	1.203	1.05767	1.14133	0.00699762	0.0127345	0.0117075	0.0167053	0.0312068	0.0213542
	12:58:48		12:58:48	1.253	1.142	1.11983	1.22667	1.08517	1.16717	0.0100879	0.0110167	0.012	0.0143167	0.0226421	0.0223666
	13:28:48		13:28:48	1.26833	1.169	1.1395	1.249	1.116	1.182	0.00889944	0.0115701	0.0119234	0.00958471	0.0179183	0.0237459
	13:58:48		13:58:48	1.27717	1.17833	1.16183	1.26083	1.146	1.19417	0.0105404	0.0156801	0.0128906	0.00844788	0.0189702	0.0230803
	14:28:48		14:28:48	1.2875	1.18583	1.177	1.26417	1.16417	1.204	0.00758068	0.0121161	0.0126399	0.0079666	0.0216302	0.0203216
	14:58:48		14:58:48	1.2935	1.197	1.18817	1.266	1.17083	1.21517	0.0070993	0.010616	0.0123882	0.00725948	0.0212006	0.0162931
	15:28:48		15:28:48	1.29817	1.209	1.19717	1.26883	1.17717	1.2275	0.00616441	0.00996828	0.0119833	0.00691857	0.0195551	0.013125
	15:58:48		15:58:48	1.30517	1.22283	1.20733	1.27383	1.18683	1.24133	0.00585377	0.0091433	0.0110408	0.00596657	0.0178101	0.0113798
	16:28:48		16:28:48	1.31283	1.23733	1.21967	1.27983	1.19933	1.2545	0.00638749	0.00864292	0.010852	0.00596657	0.016208	0.0100731
	16:58:48		16:58:48	1.31367	1.24333	1.227	1.2795	1.206	1.26117	0.00634823	0.00803534	0.0101866	0.00568038	0.0151976	0.0091433
	17:28:48		17:28:48	1.32917	1.26317	1.24833	1.294	1.22667	1.2815	0.0069857	0.00804984	0.00998833	0.00538207	0.015437	0.0090701
	17:58:48		17:58:48	1.33433	1.27067	1.25733	1.2965	1.23617	1.29	0.00709225	0.00870441	0.00977241	0.00546504	0.0159583	0.00915241
	18:28:48		18:28:48	1.34067	1.27867	1.26717	1.30033	1.2455	1.29883	0.00767898	0.00870441	0.00966782	0.00568331	0.0158325	0.0090111
	18:58:48		18:58:48	1.346	1.28483	1.27433	1.303	1.253	1.30583	0.00831264	0.00960555	0.0099482	0.00539444	0.0159091	0.00962635
	19:28:48		19:28:48	1.353	1.2925	1.28317	1.30783	1.26183	1.31367	0.00809938	0.00933274	0.0098877	0.00567157	0.01608	0.00958471
	19:58:48		19:58:48	1.35933	1.29817	1.29017	1.31017	1.26867	1.3195	0.00859457	0.00906458	0.0098877	0.0056006	0.0163299	0.00997497
	20:28:48		20:28:48	1.36517	1.30383	1.2975	1.313	1.27517	1.32583	0.00885438	0.0102307	0.00993311	0.00581091	0.0166493	0.0106708
	20:58:48		20:58:48	1.37133	1.308	1.30333	1.31533	1.28033	1.33017	0.00787401	0.00979115	0.0102956	0.00572713	0.0173205	0.0102062
	21:28:48		21:28:48	1.37867	1.3125	1.309	1.31783	1.28583	1.335	0.00814248	0.00989276	0.0101669	0.00621825	0.0178176	0.0107595
	21:58:48		21:58:48	1.38483	1.31633	1.314	1.3205	1.28983	1.33833	0.00749444	0.0101522	0.010139	0.0062849	0.0183348	0.0105767
	22:28:48		22:28:48	1.39217	1.32017	1.31833	1.32367	1.29383	1.34217	0.00814043	0.0102697	0.0103296	0.00670572	0.0188149	0.0107455
	22:58:48		22:58:48	1.39733	1.32283	1.32233	1.32533	1.29733	1.345	0.00831064	0.0107781	0.0101325	0.00755425	0.0191381	0.0109727
	23:28:48		23:28:48	1.40617	1.3265	1.32717	1.32867	1.30133	1.34833	0.00796869	0.00998833	0.0103296	0.0074027	0.0197146	0.0107455
	23:58:48		23:58:48	1.41367	1.33	1.33133	1.332	1.30467	1.35117	0.00832867	0.0102648	0.0103102	0.00806019	0.0205467	0.0113608
	1 day, 0:28:48		1 day, 0:28:48	1.42117	1.33283	1.33483	1.33417	1.307	1.3535	0.0089666	0.0106333	0.0103086	0.00898888	0.0209992	0.0112901
	1 day, 0:58:48		1 day, 0:58:48	1.4285	1.3345	1.3385	1.33617	1.30917	1.355	0.00921774	0.0103811	0.0106097	0.00906458	0.0217202	0.0115528
	1 day, 1:28:48		1 day, 1:28:48	1.43733	1.33783	1.34217	1.339	1.3125	1.3585	0.0106661	0.0108382	0.0109118	0.00991464	0.022289	0.0119164
	1 day, 1:58:48		1 day, 1:58:48	1.44633	1.342	1.34767	1.344	1.31667	1.363	0.010315	0.0109666	0.0107641	0.0105956	0.0225714	0.0117587
	1 day, 2:28:48		1 day, 2:28:48	1.4535	1.34267	1.34983	1.34483	1.31767	1.364	0.0101669	0.0111893	0.011143	0.0109255	0.0230738	0.0117246
	1 day, 2:58:48		1 day, 2:58:48	1.46233	1.34717	1.35517	1.34983	1.32183	1.36917	0.0106708	0.0112739	0.0107842	0.0113387	0.0235747	0.0117431
	1 day, 3:28:48		1 day, 3:28:48	1.471	1.35	1.35833	1.35217	1.32417	1.3715	0.0106724	0.0109864	0.011479	0.0117417	0.0246144	0.0110815
	1 day, 3:58:48		1 day, 3:58:48	1.47783	1.3525	1.36183	1.355	1.3265	1.37467	0.0108888	0.0106097	0.0115311	0.0121436	0.0247339	0.0116103
	1 day, 4:28:48		1 day, 4:28:48	1.49017	1.35817	1.36733	1.35967	1.331	1.38117	0.0118771	0.0113959	0.0121724	0.0126557	0.0253673	0.0129872
	1 day, 4:58:48		1 day, 4:58:48	1.49667	1.361	1.36983	1.36167	1.3335	1.3835	0.012083	0.0112546	0.012937	0.0129923	0.0267762	0.0130907
	1 day, 5:28:48		1 day, 5:28:48	1.50417	1.36467	1.37383	1.36417	1.337	1.38733	0.0128323	0.0114091	0.0135597	0.0136039	0.0274281	0.0141197
	1 day, 5:58:48		1 day, 5:58:48	1.5105	1.36817	1.37767	1.36717	1.33967	1.39083	0.0134313	0.011219	0.014006	0.0135597	0.0282943	0.014208
	1 day, 6:28:48		1 day, 6:28:48	1.518	1.37217	1.381	1.36983	1.34333	1.39533	0.0141516	0.0117601	0.0146515	0.0142466	0.0291799	0.0152927
	1 day, 6:58:48		1 day, 6:58:48	1.5245	1.37567	1.38483	1.3725	1.3465	1.399	0.0149989	0.0121491	0.0155231	0.0146481	0.0298692	0.0159457
	1 day, 7:28:48		1 day, 7:28:48	1.531	1.37867	1.3875	1.37483	1.3495	1.4025	0.0150033	0.0126241	0.0159499	0.0149354	0.0304565	0.0166132
	1 day, 7:58:48		1 day, 7:58:48	1.53767	1.38267	1.3905	1.37767	1.35317	1.406	0.0158493	0.0132212	0.0164246	0.0157353	0.0317222	0.0177614
	1 day, 8:28:48		1 day, 8:28:48	1.54367	1.386	1.39267	1.37983	1.3555	1.40883	0.0162111	0.0133517	0.017088	0.0158923	0.0326522	0.0183893
	1 day, 8:58:48		1 day, 8:58:48	1.54983	1.389	1.395	1.38217	1.35917	1.41183	0.0170577	0.0139523	0.0177163	0.0163432	0.0332731	0.0193744
	1 day, 9:28:48		1 day, 9:28:48	1.55483	1.392	1.39667	1.384	1.36167	1.41383	0.0175461	0.0141056	0.0178073	0.016558	0.0345181	0.0198763
	1 day, 9:58:48		1 day, 9:58:48	1.56117	1.39633	1.39983	1.38633	1.3655	1.41667	0.0182291	0.0147603	0.0181043	0.0169902	0.0356282	0.0205037
	1 day, 10:28:48		1 day, 10:28:48	1.566	1.39967	1.402	1.38833	1.3685	1.41933	0.0193253	0.0157565	0.0188326	0.0175841	0.0366901	0.0215035
	1 day, 10:58:48		1 day, 10:58:48	1.57133	1.40383	1.40467	1.391	1.37217	1.42183	0.0202452	0.0165096	0.0193494	0.0180629	0.0373296	0.0221938
	1 day, 11:28:48		1 day, 11:28:48	1.577	1.40733	1.40683	1.39233	1.37483	1.424	0.0206567	0.0169637	0.0196129	0.0179267	0.0384742	0.0228539
	1 day, 11:58:48		1 day, 11:58:48	1.58117	1.41083	1.40933	1.39417	1.378	1.42583	0.0216741	0.0173868	0.0198293	0.018957	0.039414	0.0238223
	1 day, 12:28:48		1 day, 12:28:48	1.586	1.414	1.4115	1.396	1.3805	1.42767	0.0222501	0.0178064	0.02041	0.0188962	0.0406813	0.024246
	1 day, 12:58:48		1 day, 12:58:48	1.5905	1.41783	1.4145	1.39783	1.3835	1.42983	0.0232673	0.0185625	0.0207886	0.0195593	0.0419972	0.0252936
	1 day, 13:28:48		1 day, 13:28:48	1.59517	1.42167	1.41717	1.39983	1.38667	1.43183	0.0239228	0.0189526	0.0215754	0.0200541	0.0430349	0.026034
	1 day, 13:58:48		1 day, 13:58:48	1.59933	1.42467	1.4195	1.40117	1.38933	1.43333	0.0248334	0.0198436	0.0215932	0.0200666	0.0438577	0.0269203
	1 day, 14:28:48		1 day, 14:28:48	1.6035	1.42817	1.42217	1.4025	1.39167	1.43517	0.0257423	0.0206171	0.0219697	0.0201163	0.0450618	0.0273764
	1 day, 14:58:48		1 day, 14:58:48	1.60683	1.43117	1.42383	1.40417	1.394	1.43633	0.0265286	0.0209261	0.0227808	0.0207147	0.0462025	0.0282678
	1 day, 15:28:48		1 day, 15:28:48	1.61	1.4345	1.42633	1.4055	1.39683	1.438	0.0275784	0.0216579	0.0230196	0.0210776	0.0471508	0.0289994
	1 day, 15:58:48		1 day, 15:58:48	1.61333	1.43733	1.42817	1.40667	1.39833	1.43933	0.0283948	0.0221961	0.0235011	0.0212321	0.0482231	0.0296086
	1 day, 16:28:48		1 day, 16:28:48	1.6165	1.44017	1.4305	1.40783	1.401	1.44067	0.0297954	0.0233045	0.0241364	0.0218944	0.0491596	0.0303974
	1 day, 16:58:48		1 day, 16:58:48	1.61967	1.44317	1.43267	1.40917	1.40267	1.44183	0.0304105	0.0237213	0.0246901	0.0221698	0.0502354	0.0313395
	1 day, 17:28:48		1 day, 17:28:48	1.621	1.44467	1.43383	1.4095	1.40383	1.44233	0.0314033	0.0248308	0.0251396	0.0225714	0.0515092	0.0323836
	1 day, 17:58:48		1 day, 17:58:48	1.6235	1.44733	1.435	1.41017	1.40533	1.44283	0.0322242	0.025127	0.0258824	0.0228269	0.0526134	0.0329282
	1 day, 18:28:48		1 day, 18:28:48	1.6265	1.45083	1.43767	1.41183	1.40817	1.44467	0.0334285	0.0259897	0.0263116	0.0236953	0.0536694	0.0339809
	1 day, 18:58:48		1 day, 18:58:48	1.62767	1.45283	1.43883	1.41267	1.4095	1.44517	0.034287	0.0264984	0.026679	0.0239499	0.0544625	0.0343788
	1 day, 19:28:48		1 day, 19:28:48	1.6305	1.45567	1.4415	1.4145	1.412	1.447	0.0353634	0.0275947	0.0276001	0.0244165	0.0560131	0.0350638
	1 day, 19:58:48		1 day, 19:58:48	1.63217	1.45717	1.44283	1.415	1.41333	1.44717	0.0358966	0.0278669	0.0279672	0.0247871	0.0566592	0.0360745
	1 day, 20:28:48		1 day, 20:28:48	1.6335	1.45917	1.444	1.41567	1.4145	1.44733	0.0372022	0.0285213	0.0287941	0.0254041	0.0575951	0.037032
	1 day, 20:58:48		1 day, 20:58:48	1.63533	1.46117	1.44567	1.41667	1.416	1.44867	0.0375735	0.0293644	0.0290063	0.0254041	0.0588515	0.0378228
	1 day, 21:28:48		1 day, 21:28:48	1.63583	1.46317	1.4465	1.417	1.41667	1.4485	0.0384552	0.0302501	0.0298239	0.0258567	0.0596202	0.0385625
	1 day, 21:58:48		1 day, 21:58:48	1.638	1.466	1.449	1.4185	1.41917	1.45033	0.0391429	0.0306426	0.030479	0.0261891	0.0605431	0.0391344
	1 day, 22:28:48		1 day, 22:28:48	1.63833	1.46667	1.4495	1.41883	1.4195	1.45	0.0396215	0.0313156	0.0307034	0.0266039	0.0619766	0.0398748
	1 day, 22:58:48		1 day, 22:58:48	1.64017	1.46967	1.452	1.421	1.422	1.45167	0.0406272	0.0321787	0.0313624	0.0276261	0.062763	0.0408395
	1 day, 23:28:48		1 day, 23:28:48	1.6405	1.471	1.453	1.421	1.423	1.452	0.0410024	0.0331285	0.0316338	0.0279482	0.0637111	0.0412977
	1 day, 23:58:48		1 day, 23:58:48	1.64117	1.4725	1.45317	1.42133	1.42367	1.4515	0.0420163	0.0335902	0.0324371	0.0283243	0.0651235	0.0421224
	2 days, 0:28:48		2 days, 0:28:48	1.64167	1.4745	1.45483	1.42233	1.425	1.45233	0.0427208	0.0343011	0.0326236	0.0291204	0.0659171	0.0428672
	2 days, 0:58:48		2 days, 0:58:48	1.64217	1.4755	1.45533	1.42233	1.4255	1.45217	0.0432007	0.0345451	0.0331944	0.0288421	0.0668743	0.0435236
	2 days, 1:28:48		2 days, 1:28:48	1.64267	1.47767	1.4565	1.423	1.42683	1.4525	0.0438699	0.0355664	0.0336432	0.0296069	0.06795	0.0444552
	2 days, 1:58:48		2 days, 1:58:48	1.643	1.479	1.45717	1.42383	1.42783	1.453	0.0446662	0.0358422	0.0341394	0.0301292	0.0687122	0.0450674
	2 days, 2:28:48		2 days, 2:28:48	1.64317	1.47983	1.45817	1.42367	1.4285	1.4525	0.045091	0.0364509	0.0348023	0.0308075	0.069664	0.0459463
	2 days, 2:58:48		2 days, 2:58:48	1.64367	1.48133	1.45933	1.42467	1.42983	1.45317	0.0457008	0.0370158	0.0352444	0.0309801	0.0706078	0.0464787
	2 days, 3:28:48		2 days, 3:28:48	1.644	1.483	1.46033	1.42533	1.43117	1.45367	0.0460767	0.0377236	0.0356071	0.0317406	0.0715647	0.0472737
	2 days, 3:58:48		2 days, 3:58:48	1.64417	1.48433	1.46133	1.42583	1.43167	1.4535	0.0465693	0.0383232	0.0357025	0.0319776	0.0725203	0.0475833
	2 days, 4:28:48		2 days, 4:28:48	1.64367	1.4855	1.4615	1.426	1.432	1.45333	0.0471158	0.038635	0.0359648	0.032744	0.0732842	0.0483794
	2 days, 4:58:48		2 days, 4:58:48	1.64383	1.48717	1.46333	1.42667	1.4335	1.454	0.0479851	0.0397178	0.0370819	0.033669	0.0742305	0.0493383
	2 days, 5:28:48		2 days, 5:28:48	1.643	1.4875	1.46283	1.426	1.43333	1.45317	0.0483763	0.0403852	0.0373064	0.0343434	0.0753357	0.049975
	2 days, 5:58:48		2 days, 5:58:48	1.64317	1.4885	1.46367	1.42633	1.434	1.45283	0.0486895	0.0409048	0.0377964	0.0346376	0.0761439	0.0502898
	2 days, 6:28:48		2 days, 6:28:48	1.64333	1.49	1.464	1.42617	1.4345	1.452	0.0491203	0.0418123	0.0380298	0.0350566	0.0767578	0.0510869
	2 days, 6:58:48		2 days, 6:58:48	1.64317	1.491	1.46467	1.427	1.4355	1.4525	0.0499947	0.0426603	0.0383375	0.0358873	0.077882	0.0517378
	2 days, 7:28:48		2 days, 7:28:48	1.6435	1.49267	1.46617	1.42767	1.43667	1.45267	0.0505045	0.043191	0.0392806	0.0369468	0.0788078	0.0526105
	2 days, 7:58:48		2 days, 7:58:48	1.64267	1.49333	1.466	1.42733	1.43667	1.452	0.0507609	0.0438269	0.0395407	0.0370513	0.0795982	0.0531401
	2 days, 8:28:48		2 days, 8:28:48	1.64233	1.49383	1.466	1.42683	1.437	1.45133	0.050875	0.0442241	0.0396837	0.0378915	0.0807168	0.0537798
	2 days, 8:58:48		2 days, 8:58:48	1.642	1.4945	1.46667	1.42767	1.43733	1.45083	0.0516504	0.0451472	0.0405335	0.0388763	0.0815052	0.0547028
	2 days, 9:28:48		2 days, 9:28:48	1.64233	1.4955	1.4675	1.4275	1.43833	1.45067	0.0520986	0.0460467	0.0403621	0.0396573	0.0823084	0.055583
	2 days, 9:58:48		2 days, 9:58:48	1.64167	1.49567	1.46683	1.42683	1.43783	1.45	0.052137	0.0459072	0.0408938	0.0401385	0.0830873	0.056113
	2 days, 10:28:48		2 days, 10:28:48	1.64117	1.4955	1.4665	1.42667	1.4375	1.44817	0.0529364	0.0467846	0.0410853	0.0405088	0.0839238	0.0565921
	2 days, 10:58:48		2 days, 10:58:48	1.64217	1.4975	1.46817	1.42767	1.43917	1.44883	0.053962	0.0476882	0.0418796	0.0413134	0.0848428	0.0578011
	2 days, 11:28:48		2 days, 11:28:48	1.64117	1.49783	1.468	1.42733	1.439	1.44817	0.0544573	0.0480819	0.0420638	0.0418063	0.0856281	0.0581274
	2 days, 11:58:48		2 days, 11:58:48	1.63967	1.49833	1.469	1.42783	1.44017	1.44817	0.0535627	0.0481307	0.0423403	0.0428843	0.0867356	0.0591056
	2 days, 12:28:48		2 days, 12:28:48	1.63767	1.4985	1.46867	1.42733	1.43983	1.44683	0.0534556	0.0488863	0.0428707	0.0432778	0.0872024	0.0595875
	2 days, 12:58:48		2 days, 12:58:48	1.63533	1.499	1.46867	1.42717	1.43983	1.4465	0.0530119	0.0497353	0.0429636	0.0443009	0.0878531	0.060149
	2 days, 13:28:48		2 days, 13:28:48	1.63367	1.49967	1.46883	1.427	1.4405	1.44583	0.0522328	0.0500147	0.0434668	0.0445376	0.0888251	0.0606413
	2 days, 13:58:48		2 days, 13:58:48	1.63183	1.49967	1.469	1.42683	1.4405	1.44483	0.0515131	0.0505981	0.043678	0.0451486	0.0899259	0.0612666
	2 days, 14:28:48		2 days, 14:28:48	1.63067	1.50067	1.469	1.4265	1.44083	1.44333	0.0507678	0.0511054	0.0436551	0.045443	0.090534	0.0624748
	2 days, 14:58:48		2 days, 14:58:48	1.62967	1.50067	1.46933	1.426	1.44067	1.44167	0.0509173	0.051569	0.044361	0.0462403	0.0910284	0.0630664
	2 days, 15:28:48		2 days, 15:28:48	1.62967	1.5005	1.46933	1.42533	1.44	1.43983	0.0514176	0.0520769	0.0445754	0.0468974	0.0919973	0.0639489
	2 days, 15:58:48		2 days, 15:58:48	1.62983	1.50033	1.469	1.42433	1.4395	1.43783	0.0523093	0.0527311	0.0449596	0.0472966	0.0932688	0.0652707
	2 days, 16:28:48		2 days, 16:28:48	1.631	1.50083	1.4695	1.42333	1.43967	1.43617	0.0537169	0.0527775	0.0450777	0.0480226	0.0940966	0.0671704
	2 days, 16:58:48		2 days, 16:58:48	1.63167	1.50033	1.46867	1.42133	1.43833	1.4325	0.0556288	0.0535889	0.0456351	0.0483918	0.0955142	0.0682554
[truncated: 2 more columns]

## Sheet: FluorescenseRAW
Results
Min Temperature:	30
Max Temperature:	30
	Time	T° Read 2:450,495	A1	A2	A3	A4	A5	A6	A7	A8	A9	A10	A11	A12	B1	B2	B3	B4	B5	B6	B7	B8	B9	B10	B11	B12	C1	C2	C3	C4	C5	C6	C7	C8	C9	C10	C11	C12	D1	D2	D3	D4	D5	D6	D7	D8	D9	D10	D11
	00:29:20	30	2738	2756	2674	2681	2768	2694	2938	2870	2901	2828	3313	2848	4338	3961	4084	4024	3908	3939	3200	3240	3198	3249	3220	3121	3709	3707	3798	3776	3767	4100	1390	1351	1397	1410	1306	1737	4178	4183	4031	4176	4083	4166	1416	1331	1303	1446	1357
	00:59:20	30	2684	2786	2710	2694	2767	2674	2997	3022	2955	2822	3385	2803	4517	4214	4355	4115	4149	4223	3192	3226	3138	3252	3114	3165	4022	4053	3958	3928	3922	4071	1340	1348	1304	1468	1374	1786	4302	4289	4248	4422	4349	4294	1456	1380	1353	1369	1337
	01:29:20	30	2692	2734	2704	2749	2720	2774	3012	3005	3026	3009	3368	2858	4752	4419	4516	4526	4503	4493	3238	3177	3237	3260	3254	3189	4113	4134	4304	4038	4228	4422	1325	1315	1336	1362	1368	1695	4523	4518	4454	4591	4569	4581	1459	1346	1397	1373	1361
	01:59:20	30	2766	2772	2780	2703	2834	2715	3050	3096	3133	3118	3389	2920	4989	4764	4912	4780	4833	4800	3308	3380	3236	3307	3227	3127	4521	4385	4605	4654	4538	4839	1386	1306	1393	1404	1341	1748	4723	4772	4678	4912	4729	4944	1457	1369	1341	1360	1336
	02:29:20	30	2697	2740	2815	2742	2746	2786	3144	3171	3232	3133	3455	3084	5419	5123	5261	5108	5230	5186	3298	3307	3342	3311	3294	3218	4825	4947	4971	4969	4989	5442	1311	1320	1320	1431	1421	1755	5110	5136	5028	5160	5129	5134	1438	1319	1376	1388	1411
	02:59:20	30	2675	2845	2744	2743	2826	2833	3187	3386	3270	3282	3459	3285	5847	5706	5657	5519	5614	5696	3426	3405	3423	3498	3309	3287	5484	5598	5412	5490	5527	6096	1329	1314	1342	1378	1302	1757	5557	5534	5508	5691	5460	5705	1410	1296	1305	1360	1337
	03:29:20	30	2822	2809	2837	2763	2768	2813	3557	3491	3510	3459	3575	3387	6317	6130	6193	6209	6050	6322	3447	3488	3375	3458	3335	3397	6224	6265	6227	6417	6319	7034	1348	1356	1374	1359	1346	1783	6008	6088	5931	6197	6053	6323	1471	1284	1312	1424	1338
	03:59:20	30	2825	2799	2717	2747	2825	2822	3672	3698	3637	3583	3441	3474	7020	6656	6687	6681	6820	6827	3510	3448	3503	3458	3589	3303	7074	7239	7064	7358	7348	8366	1393	1378	1320	1446	1347	1769	6689	6792	6551	6771	6674	7103	1388	1290	1386	1355	1322
	04:29:20	30	2793	2827	2847	2784	2841	2758	3744	3733	3683	3762	3711	3667	7736	7584	7691	7494	7530	7750	3547	3579	3506	3561	3578	3392	8427	8474	8391	8858	8681	10124	1383	1366	1351	1359	1307	1749	7659	7708	7311	7695	7602	8230	1417	1364	1328	1364	1417
	04:59:20	30	2719	2813	2813	2814	2857	2868	3815	3878	3964	3793	3751	3702	9124	9089	9204	8868	9011	9414	3629	3643	3682	3647	3562	3502	10222	10266	10312	10670	10759	12705	1347	1301	1296	1389	1330	1762	8639	8783	8599	8879	8788	9569	1481	1303	1349	1351	1336
	05:29:20	30	2817	2869	2876	2826	2851	2766	3907	4011	4066	3996	3794	3785	11800	11494	11550	11506	11364	12037	3668	3660	3711	3637	3598	3516	12636	13192	13191	13969	13437	16338	1339	1296	1293	1432	1363	1718	10257	10348	10384	10601	10350	11327	1408	1315	1312	1351	1375
	05:59:20	30	2771	2884	2883	2879	2893	2921	4027	4009	4105	4069	3954	3938	14685	14590	14682	14798	14684	15444	3799	3709	3754	3846	3737	3609	16047	17223	16946	18232	17532	20460	1356	1281	1348	1386	1410	1761	11832	12068	11885	12202	12275	13041	1473	1341	1298	1378	1319
	06:29:20	30	2854	2901	2864	2890	2984	2867	4098	4253	4201	4154	3996	4087	17874	18069	18115	18414	18205	18801	3886	3872	3888	3822	3786	3714	21239	21437	21623	21940	22140	25023	1376	1361	1254	1364	1338	1816	14186	14225	13959	14094	14443	15459	1453	1306	1302	1460	1404
	06:59:20	30	2911	2949	2839	2849	2782	2807	4217	4313	4343	4082	4393	4157	20153	20852	20683	21085	20614	21501	4004	4035	3931	4020	4005	3716	26550	26205	26969	27308	27067	31312	1307	1319	1379	1418	1344	1704	16967	16736	16886	16911	16970	18480	1479	1359	1335	1424	1291
	07:29:20	30	2898	2885	2842	2854	2913	2778	4313	4411	4357	4303	4235	4131	21986	22693	22685	23174	22550	23513	4105	4060	4017	4147	4083	3880	33905	33508	34925	34660	34560	38326	1298	1306	1296	1441	1363	1695	20001	20181	20308	20515	20440	22251	1386	1280	1288	1369	1334
	07:59:20	30	2842	2837	3000	2915	2883	2950	4415	4438	4437	4364	4348	4210	23144	24049	23602	24264	23722	24248	4202	4202	4098	4202	4156	3938	42238	41797	43466	42135	42783	47043	1315	1295	1319	1405	1311	1749	24143	24669	24350	24473	24435	26634	1454	1319	1330	1395	1333
	08:29:20	30	2830	2965	2850	2925	2917	2865	4495	4615	4521	4537	4564	4335	23958	24535	23998	24736	24072	24716	4330	4303	4290	4271	4240	3985	51763	50203	53671	52101	52194	55706	1309	1345	1316	1395	1423	1769	28186	29042	28613	28317	28942	30835	1531	1322	1322	1394	1290
	08:59:20	30	2911	2944	2888	2874	2920	2882	4604	4603	4572	4495	4640	4334	26177	26765	26056	27049	26509	27426	4431	4447	4460	4531	4434	4339	61003	59408	63209	61512	62242	64951	1327	1325	1352	1397	1359	1705	32017	32828	32369	32022	31945	34377	1389	1378	1388	1397	1420
	09:29:20	30	2852	2922	2940	2901	2995	2907	4675	4830	4684	4606	4597	4412	27561	28029	27349	28170	27837	28430	4520	4659	4675	4583	4696	4502	66489	66148	67664	66633	66064	67049	1270	1326	1332	1301	1414	1769	35167	35497	35331	34558	34772	35880	1426	1375	1383	1403	1382
	09:59:20	30	2914	2917	2917	2950	2912	2884	4801	4821	4806	4499	4724	4296	28783	28965	28576	29718	28695	29869	4896	4784	4610	4871	4752	4638	68903	67480	70102	68570	68363	69401	1324	1356	1347	1461	1397	1804	36349	36273	35763	35253	35110	36443	1432	1336	1288	1419	1318
	10:29:20	30	2910	2962	2998	2872	2889	2958	4850	4849	4898	4717	4720	4552	30044	30454	29756	30522	30333	30519	4949	4979	4873	4793	4886	4830	72452	70757	73134	70745	71608	71241	1300	1333	1348	1352	1337	1854	37416	37250	37041	36453	36322	37969	1476	1325	1345	1409	1305
	10:59:20	30	2915	3005	2966	2909	3044	2971	4988	4929	4948	4691	4885	4468	30977	31419	30667	31922	31111	32261	5287	5265	5139	5227	5084	5000	75992	73407	75151	73824	74122	74454	1372	1361	1308	1396	1380	1777	39041	38863	38942	38231	38407	39400	1416	1280	1388	1421	1345
	11:29:20	30	2844	2987	2886	2983	2888	2981	5080	4999	5005	4786	4834	4652	32014	32311	31856	32879	32273	33039	5477	5444	5504	5455	5329	5188	77829	75671	77195	75833	76209	76249	1350	1321	1358	1473	1366	1802	40854	40431	40593	39729	39736	40915	1418	1310	1357	1407	1306
	11:59:20	30	2866	2976	2995	2926	3028	2972	5026	5205	4963	4873	4999	4747	33375	33635	32715	33681	33093	34050	5579	5711	5630	5720	5600	5485	79926	77643	78955	77589	77329	78894	1396	1397	1255	1347	1294	1749	42831	42028	41552	40948	41341	42765	1422	1333	1311	1379	1366
	12:29:20	30	2969	2936	2973	2974	3033	3003	5083	5189	5190	5019	4959	4727	34400	34163	33569	34462	33921	34345	5933	6012	5804	5853	5853	5661	82251	79479	81233	79488	80330	80081	1379	1359	1305	1442	1414	1729	44645	43632	43586	42607	42643	44367	1457	1288	1309	1348	1377
	12:59:20	30	2951	2994	3031	3072	3063	2952	5192	5114	5189	4935	4956	4727	34605	34737	34008	34752	34192	34693	6172	6205	6141	6054	5945	5808	83562	80822	82179	81116	81608	82097	1380	1337	1388	1363	1420	1796	46087	45766	44659	44367	43997	45353	1484	1354	1314	1428	1313
	13:29:20	30	2867	3035	3007	2996	3006	2990	5204	5194	5211	5105	5088	4652	35307	35053	34473	35872	34803	36786	6321	6395	6202	6336	6175	6089	84757	81998	82898	82406	82533	82841	1303	1311	1375	1335	1391	1776	47610	45594	45701	45793	45664	46490	1495	1318	1388	1407	1366
	13:59:20	30	2976	3127	3036	3062	3005	3037	5110	5084	5193	5127	4974	4806	36768	36526	36225	37337	36936	37417	6519	6538	6567	6363	6621	6261	85703	82806	82571	82429	82652	83433	1351	1332	1282	1436	1366	1803	48278	46966	46900	46053	46196	47312	1492	1345	1349	1430	1361
	14:29:20	30	2959	2992	2976	2976	3034	3040	5296	5244	5177	5148	5156	4749	36842	36716	36538	37559	36591	37677	6696	6653	6611	6686	6524	6392	86135	83053	83665	82596	82792	83621	1364	1347	1345	1426	1430	1743	49576	47441	47861	47307	46820	48204	1467	1340	1358	1382	1382
	14:59:20	30	2980	3055	3000	3061	3180	3003	5389	5503	5432	5210	5254	4933	37207	37187	36428	37819	37536	38124	6967	6914	6855	6951	6790	6517	86664	84158	84755	83648	84603	85147	1323	1328	1394	1381	1313	1740	50374	48784	48728	48577	47930	48916	1443	1376	1358	1411	1360
	15:29:20	30	2986	2962	3024	3130	3083	2967	5342	5414	5620	5302	5325	4918	37861	37692	37023	38089	38003	38777	7041	7359	7008	7042	6965	6762	88918	85751	86352	85008	85972	86571	1327	1306	1301	1412	1411	1773	51917	49536	49837	48571	49430	50287	1490	1372	1346	1386	1342
	15:59:20	30	3040	3142	3093	3068	3030	2941	5400	5507	5531	5327	5390	4986	38218	37663	37339	38629	38593	39252	7437	7353	7187	7270	7273	6982	90100	86774	87480	86478	88032	87849	1357	1359	1373	1433	1443	1794	52831	50890	51100	50043	50209	51868	1454	1403	1372	1382	1287
	16:29:20	30	2942	3099	3086	3026	3114	3075	5636	5545	5698	5291	5352	4917	39000	38348	37850	39263	38674	40187	7376	7586	7516	7579	7536	7284	92006	87845	89043	88467	89317	89815	1414	1425	1331	1411	1379	1779	54194	51946	52210	51093	51507	52684	1494	1311	1326	1430	1379
	16:59:20	30	2998	3160	3087	2941	3103	3047	5553	5596	5734	5336	5320	5103	39671	39289	38450	40030	39779	40618	7773	7894	7738	7700	7624	7386	93420	89093	90685	89501	89966	90862	1398	1359	1352	1472	1381	1806	55494	52870	53107	52425	52725	54400	1545	1337	1387	1407	1333
	17:29:20	30	3073	3053	3085	3015	3139	3031	5568	5606	5629	5400	5374	5028	40145	39473	39202	40782	40431	41421	7933	7832	7948	7974	7894	7565	95062	90651	91350	90208	91104	91594	1354	1343	1310	1439	1357	1761	56920	54204	55001	53577	54155	55281	1476	1343	1345	1402	1366
	17:59:20	30	3009	3073	3029	3047	3072	3087	5621	5669	5707	5411	5465	5108	40992	40644	39816	41105	41142	41889	8230	8200	8056	8163	8177	7665	96064	91442	92104	91662	91907	92848	1378	1356	1341	1450	1346	1775	57698	55512	55495	54871	55198	55881	1446	1333	1336	1430	1367
	18:29:20	30	3041	3071	3091	2987	3033	2984	5726	5764	5749	5328	5514	5112	42021	41231	40147	41756	41775	42121	8548	8327	8506	8391	8227	8058	96974	92283	92601	92787	93661	93747	1340	1350	1399	1438	1383	1779	58559	56453	56727	55732	55973	56818	1498	1349	1385	1433	1367
	18:59:20	30	3077	3088	3218	2999	3136	3036	5786	5860	5668	5481	5621	5019	42269	41549	41076	42502	42154	43088	8657	8762	8646	8492	8656	8184	97944	92704	94233	92825	93837	94795	1352	1341	1332	1416	1316	1704	60521	56856	57769	56613	57159	57641	1511	1352	1343	1413	1360
	19:29:20	30	3093	3110	3074	3075	3060	3078	5719	5920	5948	5579	5520	5232	43818	42337	41197	42960	42904	43400	8912	8935	9015	9012	8830	8425	98627	94338	94733	94247	95435	95081	1353	1333	1342	1421	1432	1786	60821	57905	58426	56975	58086	58217	1451	1315	1321	1449	1355
	19:59:20	30	3055	3021	3002	3126	3185	3114	5911	5894	5905	5578	5664	5129	43641	42620	42104	43544	43336	44250	9266	9182	8953	9257	9262	8569	99199	95083	95439	95026	95522	95437	1399	1324	1443	1417	1352	1786	61677	58245	59166	57640	58405	58907	1510	1277	1323	1462	1380
	20:29:20	30	3061	3177	3170	3114	3170	3161	6041	5925	5905	5544	5693	5248	44261	43371	42791	43785	43610	44530	9525	9570	9424	9465	9502	8964	OVRFLW	95370	95928	95085	96534	96531	1343	1342	1382	1434	1384	1800	62865	59176	59670	58712	58729	59756	1483	1361	1378	1410	1374
	20:59:20	30	2953	3113	3120	3077	3067	3005	6035	5951	5939	5632	5716	5417	44710	43652	42937	44632	44531	44744	9717	9771	9671	9699	9704	9236	OVRFLW	96729	95815	96972	96480	97422	1411	1384	1350	1409	1417	1759	63767	59676	60412	59536	59551	60807	1488	1376	1349	1397	1316
	21:29:20	30	3080	3114	3077	3120	3118	3071	6085	6043	6031	5713	5787	5245	45468	44231	43698	44765	44723	45711	10395	10173	10184	10179	10040	9479	OVRFLW	96822	96889	96922	97686	98190	1355	1324	1388	1397	1424	1783	64188	60305	61255	59793	59981	61601	1460	1311	1420	1332	1361
	21:59:20	30	3029	2944	3224	3102	3168	3062	5995	5978	6059	5860	5776	5299	46062	44926	44477	45755	44998	46156	10519	10419	10377	10322	10228	9816	OVRFLW	97763	97735	97456	98216	98722	1325	1336	1380	1379	1386	1720	64720	61153	61530	59958	60980	61785	1454	1380	1355	1414	1381
	22:29:20	30	3050	3178	3276	3094	3096	3120	6050	6189	6131	5785	5808	5364	46982	45277	44302	45743	45689	47001	10866	10641	10723	10653	10681	10008	OVRFLW	97912	98214	97961	98599	99282	1401	1371	1368	1386	1348	1785	64952	61503	61790	61051	61090	62292	1421	1390	1411	1405	1384
	22:59:20	30	3058	3166	3099	3127	3048	3059	6129	6253	6065	5948	5914	5349	47243	46011	45277	46365	46313	47108	11132	11100	10988	11146	10906	10293	OVRFLW	98904	98940	98255	99290	OVRFLW	1370	1355	1375	1425	1388	1798	66522	62199	62368	61015	61975	62798	1418	1409	1384	1388	1345
	23:29:20	30	3007	3161	3247	3128	3190	3077	6221	6287	6232	5743	5917	5435	47757	46138	45881	47108	47022	47849	11249	11378	11110	11228	11081	10560	OVRFLW	99235	99589	98935	99960	OVRFLW	1392	1327	1388	1441	1379	1825	66619	63172	63246	62005	62197	63109	1432	1380	1320	1387	1375
	23:59:20	30	3027	3218	3264	3095	3166	3073	6314	6240	6167	5852	5999	5491	48568	47039	46153	47242	47137	48247	11482	11472	11425	11356	11366	10829	OVRFLW	99975	99914	99730	OVRFLW	OVRFLW	1359	1334	1330	1437	1384	1759	67783	63411	63286	62567	62591	63306	1499	1324	1410	1394	1340
	1 day, 0:29:20	30	2902	3137	3201	3188	3199	3198	6325	6340	6259	6027	6015	5343	49008	47372	46844	48220	47656	48789	11700	11767	11626	11632	11697	10924	OVRFLW	OVRFLW	OVRFLW	OVRFLW	OVRFLW	OVRFLW	1391	1303	1374	1409	1433	1813	68250	63918	64080	62855	63645	64763	1495	1324	1379	1415	1353
	1 day, 0:59:20	30	3064	3200	3257	3191	3127	3158	6414	6363	6339	5961	6210	5499	50089	47920	47197	48541	48179	49442	11870	11907	11946	11975	11873	11095	OVRFLW	OVRFLW	OVRFLW	OVRFLW	OVRFLW	OVRFLW	1327	1344	1341	1420	1367	1796	69043	64733	64199	63483	63701	64760	1475	1353	1398	1381	1430
	1 day, 1:29:20	30	3087	3124	3144	3102	3144	3121	6368	6451	6484	6018	5988	5450	50433	48554	47709	48984	48275	49821	12210	12069	11844	12321	12142	11303	OVRFLW	OVRFLW	OVRFLW	OVRFLW	OVRFLW	OVRFLW	1340	1361	1375	1461	1390	1796	69698	64788	65212	63817	64176	65519	1477	1286	1391	1478	1342
	1 day, 1:59:20	30	3013	3206	3251	3067	3152	3209	6473	6388	6423	6129	6150	5646	51024	49143	48195	49336	48867	50589	12623	12632	12648	12359	12553	11289	OVRFLW	OVRFLW	OVRFLW	OVRFLW	OVRFLW	OVRFLW	1309	1366	1373	1405	1424	1813	70089	65388	66056	63820	65190	66655	1486	1380	1368	1423	1348
	1 day, 2:29:20	30	2849	3148	3138	3079	3175	3119	6466	6575	6420	6126	6268	5439	51667	49445	48564	49891	49323	50981	13048	12856	12706	12978	12857	11500	OVRFLW	OVRFLW	OVRFLW	OVRFLW	OVRFLW	OVRFLW	1383	1343	1424	1365	1427	1842	70926	65939	66163	64844	65539	66282	1527	1370	1344	1418	1305
	1 day, 2:59:20	30	2956	3074	3241	3023	3138	3106	6544	6510	6534	6176	6260	5507	51806	49721	49218	50569	49900	50866	13537	13301	13137	13324	13016	11992	OVRFLW	OVRFLW	OVRFLW	OVRFLW	OVRFLW	OVRFLW	1381	1366	1354	1405	1423	1754	71707	66269	66198	65465	65619	66571	1507	1375	1357	1423	1358
	1 day, 3:29:20	30	3016	3219	3253	3175	3162	3227	6669	6692	6674	6132	6265	5603	52503	50233	49520	50871	50222	51978	13610	13703	13544	13700	13454	12191	OVRFLW	OVRFLW	OVRFLW	OVRFLW	OVRFLW	OVRFLW	1326	1392	1340	1430	1436	1765	71638	66481	67018	65796	65863	67268	1535	1395	1307	1429	1341
	1 day, 3:59:20	30	3082	3146	3205	3081	3088	3119	6604	6775	6553	6274	6366	5601	52728	50608	49593	51217	50653	51685	14221	14132	13739	14047	13668	12584	OVRFLW	OVRFLW	OVRFLW	OVRFLW	OVRFLW	OVRFLW	1344	1355	1350	1448	1431	1791	72367	66887	67070	66007	67302	67835	1476	1423	1357	1399	1402
	1 day, 4:29:20	30	3009	3239	3197	3187	3218	3048	6806	6601	6618	6288	6378	5781	53693	51246	50273	51508	51390	52591	14715	14758	14576	14772	14415	13034	OVRFLW	OVRFLW	OVRFLW	OVRFLW	OVRFLW	OVRFLW	1369	1393	1374	1427	1417	1717	72395	67523	67872	66295	66651	67921	1500	1391	1370	1411	1399
	1 day, 4:59:20	30	3021	3254	3258	3163	3111	3133	6627	6782	6476	6303	6268	5622	53608	51605	50615	51901	51595	53346	14880	14759	14560	14554	14533	13145	OVRFLW	OVRFLW	OVRFLW	OVRFLW	OVRFLW	OVRFLW	1404	1358	1378	1471	1396	1812	73041	67775	67935	66968	67508	68221	1509	1382	1290	1396	1299
	1 day, 5:29:20	30	2967	3192	3193	3163	3116	3121	6799	6732	6665	6277	6373	5667	54654	52155	51299	52910	52261	53889	14989	14777	14905	14939	14774	13271	OVRFLW	OVRFLW	OVRFLW	OVRFLW	OVRFLW	OVRFLW	1404	1379	1353	1419	1411	1777	74243	68529	68088	67619	67602	68599	1455	1393	1304	1408	1332
	1 day, 5:59:20	30	2955	3260	3174	3043	3282	3079	6767	6748	6699	6404	6545	5533	54920	51850	51601	52825	52334	54118	15221	15115	15168	15096	15022	13692	OVRFLW	OVRFLW	OVRFLW	OVRFLW	OVRFLW	OVRFLW	1373	1408	1310	1408	1406	1835	74875	68701	68961	67439	67395	69623	1484	1354	1384	1454	1408
	1 day, 6:29:20	30	3034	3138	3230	3130	3203	3161	6914	6859	6694	6420	6365	5780	55535	52833	51599	53613	53002	54187	15481	15449	15058	15347	15133	13638	OVRFLW	OVRFLW	OVRFLW	OVRFLW	OVRFLW	OVRFLW	1399	1405	1358	1490	1397	1769	75690	68931	69465	67415	67608	70133	1404	1294	1372	1389	1399
	1 day, 6:59:20	30	2910	3218	3243	3110	3194	3204	6850	6849	6704	6599	6452	5803	56000	53107	52354	53600	53664	55322	15416	15409	15513	15434	15269	13827	OVRFLW	OVRFLW	OVRFLW	OVRFLW	OVRFLW	OVRFLW	1360	1357	1315	1421	1413	1811	75286	69497	68960	68501	68630	70011	1495	1328	1279	1403	1329
	1 day, 7:29:20	30	3062	3187	3347	3130	3135	3189	6975	6885	6662	6493	6391	5789	56317	53525	52518	53433	53680	55522	15721	15662	15600	15708	15658	13896	OVRFLW	OVRFLW	OVRFLW	OVRFLW	OVRFLW	OVRFLW	1331	1422	1404	1441	1313	1804	76147	69855	70311	69052	69143	70873	1517	1362	1388	1428	1438
	1 day, 7:59:20	30	2997	3190	3288	3205	3234	3211	6946	7040	6981	6492	6462	5724	56547	53682	52917	54470	54593	55602	15836	15939	15747	15808	15591	14041	OVRFLW	OVRFLW	OVRFLW	OVRFLW	OVRFLW	OVRFLW	1397	1271	1373	1439	1436	1790	75960	70464	70865	69097	69620	71092	1513	1347	1344	1372	1349
	1 day, 8:29:20	30	2982	3187	3213	3145	3238	3075	6949	6858	6978	6567	6573	5690	57452	54409	53345	55412	54084	55826	16031	15915	15664	15924	15599	14081	OVRFLW	OVRFLW	OVRFLW	OVRFLW	OVRFLW	OVRFLW	1392	1328	1317	1455	1467	1796	77536	71447	70682	69578	70367	71395	1479	1351	1395	1309	1342
	1 day, 8:59:20	30	2919	3257	3221	3169	3248	3163	6963	6992	6916	6483	6582	5818	58080	54589	53695	55431	54960	56617	15993	15955	16073	16140	15833	14124	OVRFLW	OVRFLW	OVRFLW	OVRFLW	OVRFLW	OVRFLW	1366	1386	1405	1418	1378	1788	77997	71074	71796	69425	70280	71983	1468	1342	1321	1444	1363
	1 day, 9:29:20	30	3008	3196	3276	3168	3148	3111	6967	6938	6920	6643	6522	5692	58461	54858	54078	55703	54800	56207	16264	16249	16340	16029	16145	14191	OVRFLW	OVRFLW	OVRFLW	OVRFLW	OVRFLW	OVRFLW	1357	1376	1318	1423	1353	1818	79348	71628	72066	70526	70530	72403	1452	1360	1431	1437	1333
	1 day, 9:59:20	30	2964	3208	3267	3118	3182	3117	7272	7048	6910	6575	6572	5788	58860	55363	54481	55653	55149	57099	16509	16528	16372	16280	16161	14202	OVRFLW	OVRFLW	OVRFLW	OVRFLW	OVRFLW	OVRFLW	1286	1395	1379	1409	1389	1789	79163	72480	72577	71550	70690	72714	1473	1312	1349	1450	1336
	1 day, 10:29:20	30	2900	3255	3205	3066	3288	3142	7081	7084	6732	6535	6640	5745	59182	56035	54661	56939	55623	57706	16373	16268	16546	16396	16423	14393	OVRFLW	OVRFLW	OVRFLW	OVRFLW	OVRFLW	OVRFLW	1375	1329	1388	1428	1418	1817	79784	72960	72908	71532	71370	73301	1461	1344	1407	1333	1399
	1 day, 10:59:20	30	2911	3150	3241	3174	3297	3182	7168	7154	6993	6770	6692	5886	59922	56068	55101	56777	56658	57853	16761	16689	16456	16560	16267	14358	OVRFLW	OVRFLW	OVRFLW	OVRFLW	OVRFLW	OVRFLW	1384	1383	1382	1457	1421	1833	80760	73077	73025	71262	72422	73909	1460	1419	1327	1481	1347
	1 day, 11:29:20	30	2866	3210	3209	3148	3222	3239	7156	7061	7024	6597	6657	5863	60290	56436	55390	57670	56150	58412	16744	16714	16776	16932	16618	14367	OVRFLW	OVRFLW	OVRFLW	OVRFLW	OVRFLW	OVRFLW	1379	1332	1388	1414	1375	1808	81256	72834	73703	72191	72636	74028	1458	1286	1380	1400	1428
	1 day, 11:59:20	30	2929	3252	3218	3162	3281	3146	7013	7143	6963	6626	6620	5707	60909	57243	55855	57379	56827	58382	16799	16862	16728	17016	16913	14654	OVRFLW	OVRFLW	OVRFLW	OVRFLW	OVRFLW	OVRFLW	1346	1348	1317	1460	1397	1776	81208	74035	73456	72683	72272	75107	1450	1359	1367	1371	1386
	1 day, 12:29:20	30	2942	3298	3346	3177	3311	3143	7141	6987	7066	6657	6772	5724	61092	57057	56361	58131	56973	59053	17079	17072	17036	16891	16754	14623	OVRFLW	OVRFLW	OVRFLW	OVRFLW	OVRFLW	OVRFLW	1386	1417	1390	1472	1417	1847	82180	74871	74239	72681	73290	74933	1512	1314	1366	1404	1345
	1 day, 12:59:20	30	2994	3226	3331	3071	3166	3054	7238	7201	7012	6790	6600	5743	61182	57764	56120	58343	57502	59636	17090	17036	16974	17082	17061	14656	OVRFLW	OVRFLW	OVRFLW	OVRFLW	OVRFLW	OVRFLW	1399	1331	1409	1454	1381	1771	82338	74650	74046	73326	73327	75171	1505	1364	1344	1436	1402
	1 day, 13:29:20	30	2968	3321	3293	3173	3107	3179	7334	7286	7024	6701	6709	5811	61962	57998	56776	58902	58023	59312	17017	17395	17331	17035	17154	14647	OVRFLW	OVRFLW	OVRFLW	OVRFLW	OVRFLW	OVRFLW	1433	1330	1419	1403	1444	1801	82805	74794	74778	73484	74077	75566	1442	1362	1361	1432	1374
	1 day, 13:59:20	30	2991	3285	3252	3144	3270	3109	7241	7118	6956	6598	6753	5838	62162	58645	56648	58830	57936	60154	17302	17336	17475	17405	17166	14645	OVRFLW	OVRFLW	OVRFLW	OVRFLW	OVRFLW	OVRFLW	1397	1337	1343	1397	1449	1754	83797	75177	75443	73652	74362	76041	1526	1301	1378	1458	1403
	1 day, 14:29:20	30	2955	3304	3333	3072	3251	3173	7364	7296	7067	6794	6777	5777	63142	58885	57804	59655	58433	60626	17374	17422	17335	17333	17042	14721	OVRFLW	OVRFLW	OVRFLW	OVRFLW	OVRFLW	OVRFLW	1381	1381	1301	1435	1437	1777	84035	76255	75510	74462	74815	76748	1492	1364	1359	1379	1405
	1 day, 14:59:20	30	2973	3352	3173	3121	3160	3162	7285	7247	7137	6708	6636	5740	62732	58814	57599	60181	58701	60696	17694	17572	17442	17568	17439	14906	OVRFLW	OVRFLW	OVRFLW	OVRFLW	OVRFLW	OVRFLW	1350	1385	1368	1440	1407	1786	84183	75950	75699	74422	74988	75906	1445	1361	1354	1396	1343
	1 day, 15:29:20	30	2980	3322	3230	3215	3154	3110	7328	7253	7237	6718	6806	5644	63272	58683	58167	59851	59509	61636	17668	17782	17566	17579	17482	14804	OVRFLW	OVRFLW	OVRFLW	OVRFLW	OVRFLW	OVRFLW	1379	1338	1410	1399	1458	1746	84687	76265	76156	74508	75111	76482	1507	1353	1359	1394	1396
	1 day, 15:59:20	30	2900	3256	3299	3193	3218	3181	7135	7237	7147	6810	6619	5655	64152	59942	58338	60270	59060	61652	17879	17879	17478	17656	17334	14977	OVRFLW	OVRFLW	OVRFLW	OVRFLW	OVRFLW	OVRFLW	1330	1401	1421	1418	1422	1779	84967	76431	76935	74908	75610	77495	1486	1332	1385	1411	1392
	1 day, 16:29:20	30	3003	3386	3291	3174	3148	3113	7439	7207	7310	6794	6754	5754	64284	59884	59131	60530	59362	62173	17933	17756	17829	17893	17685	14830	OVRFLW	OVRFLW	OVRFLW	OVRFLW	OVRFLW	OVRFLW	1399	1353	1414	1490	1427	1824	85575	77923	77297	75578	75630	78128	1496	1371	1415	1443	1356
	1 day, 16:59:20	30	2923	3142	3260	3045	3252	3213	7347	7244	7266	6787	6776	5725	64875	60555	59150	60876	60067	62441	17957	17870	17916	17970	17586	14924	OVRFLW	OVRFLW	OVRFLW	OVRFLW	OVRFLW	OVRFLW	1392	1312	1376	1395	1420	1839	85723	77672	76972	75807	75769	77938	1529	1431	1397	1399	1347
	1 day, 17:29:20	30	2958	3312	3300	3146	3145	3066	7334	7344	7236	6832	6926	5713	65235	61491	59291	61351	60624	62874	17972	18052	18062	18202	17612	15010	OVRFLW	OVRFLW	OVRFLW	OVRFLW	OVRFLW	OVRFLW	1350	1367	1422	1454	1402	1816	86680	77786	77970	75959	76317	78597	1519	1352	1353	1485	1376
	1 day, 17:59:20	30	2830	3269	3334	3198	3160	3264	7372	7219	7146	6821	6793	5629	65448	61155	59804	62235	60924	63591	17957	18045	17998	18105	17887	15040	OVRFLW	OVRFLW	OVRFLW	OVRFLW	OVRFLW	OVRFLW	1384	1352	1440	1392	1366	1804	87160	78241	78044	76363	77287	78881	1474	1335	1341	1446	1435
	1 day, 18:29:20	30	2849	3171	3306	3095	3191	3209	7357	7216	7342	6942	6821	5697	66401	61055	60011	62028	61160	63348	18139	18185	18116	18216	17887	15179	OVRFLW	OVRFLW	OVRFLW	OVRFLW	OVRFLW	OVRFLW	1386	1359	1364	1451	1379	1759	87823	79222	78283	76191	77047	79176	1463	1350	1382	1421	1359
	1 day, 18:59:20	30	3002	3223	3253	3137	3119	3101	7405	7502	7193	6816	6797	5692	66411	62187	60614	61918	61671	63654	18163	18216	18205	18232	17828	15112	OVRFLW	OVRFLW	OVRFLW	OVRFLW	OVRFLW	OVRFLW	1419	1367	1290	1464	1416	1831	88126	79769	79053	76892	77834	79040	1498	1323	1316	1392	1371
	1 day, 19:29:20	30	2938	3271	3273	3036	3195	3107	7481	7348	7349	6815	6817	5691	66737	62145	60434	62548	61224	64051	18419	18261	18390	18244	18050	15344	OVRFLW	OVRFLW	OVRFLW	OVRFLW	OVRFLW	OVRFLW	1418	1348	1381	1456	1453	1764	88127	79716	79370	77075	78081	80163	1441	1374	1372	1472	1347
	1 day, 19:59:20	30	2938	3292	3214	3228	3305	3112	7384	7280	7420	6851	6663	5714	67223	61859	61178	63207	62023	64395	18178	18504	18338	18447	18005	15242	OVRFLW	OVRFLW	OVRFLW	OVRFLW	OVRFLW	OVRFLW	1320	1360	1396	1461	1381	1749	87675	80022	79294	77847	78292	79723	1476	1361	1312	1369	1384
	1 day, 20:29:20	30	2894	3203	3260	3209	3189	3041	7408	7317	7238	6840	6966	5630	67704	63032	61905	63155	62912	65023	18282	18821	18590	18516	18116	15217	OVRFLW	OVRFLW	OVRFLW	OVRFLW	OVRFLW	OVRFLW	1369	1381	1392	1409	1427	1793	88950	79882	79165	77771	78634	80520	1421	1343	1355	1360	1363
	1 day, 20:59:20	30	2966	3236	3281	3098	3213	3106	7545	7428	7164	6882	6898	5642	68291	63670	61552	63681	63460	65571	18436	18769	18528	18438	18035	15200	OVRFLW	OVRFLW	OVRFLW	OVRFLW	OVRFLW	OVRFLW	1378	1326	1303	1386	1394	1819	89523	80194	79892	77360	78750	80924	1477	1353	1303	1397	1336
	1 day, 21:29:20	30	2945	3328	3275	3121	3177	3119	7361	7419	7302	6773	6784	5607	68345	63591	62153	64497	64022	66070	18540	18764	18602	18541	18364	15365	OVRFLW	OVRFLW	OVRFLW	OVRFLW	OVRFLW	OVRFLW	1402	1348	1357	1410	1475	1729	88691	81103	80479	78472	78802	81278	1555	1377	1296	1418	1373
	1 day, 21:59:20	30	2877	3277	3348	3203	3105	3101	7468	7402	7269	6880	6836	5557	69331	64452	62521	64669	64021	66684	18892	18741	18478	18733	18431	15132	OVRFLW	OVRFLW	OVRFLW	OVRFLW	OVRFLW	OVRFLW	1377	1294	1323	1462	1348	1748	90389	80701	81069	78562	79181	81406	1456	1343	1380	1425	1357
	1 day, 22:29:20	30	2817	3264	3290	3184	3098	3113	7414	7521	7248	6949	6770	5671	68816	64183	62533	64903	64470	67011	18730	18941	18816	18762	18310	15020	OVRFLW	OVRFLW	OVRFLW	OVRFLW	OVRFLW	OVRFLW	1378	1351	1398	1380	1457	1788	90589	81488	80785	79676	79125	81700	1530	1357	1362	1378	1367
	1 day, 22:59:20	30	2885	3265	3208	3107	3236	3031	7402	7390	7077	6902	6770	5569	70205	64691	63166	65781	64817	67643	18653	19035	18894	18811	18568	15234	OVRFLW	OVRFLW	OVRFLW	OVRFLW	OVRFLW	OVRFLW	1332	1296	1414	1395	1391	1690	91286	82484	81374	79307	79631	82273	1495	1292	1373	1388	1346
	1 day, 23:29:20	30	2894	3350	3174	3156	3211	3089	7435	7363	7201	6795	6735	5576	70805	65919	63271	65954	65645	67940	18853	18819	18829	18938	18337	15211	OVRFLW	OVRFLW	OVRFLW	OVRFLW	OVRFLW	OVRFLW	1332	1343	1390	1405	1434	1815	91552	81833	81617	79651	80016	82259	1447	1361	1361	1368	1403
	1 day, 23:59:20	30	2836	3235	3291	3127	3190	3092	7459	7450	7262	6855	6818	5526	71254	65428	64552	66272	66145	68487	18823	18975	18899	19023	18585	15326	OVRFLW	OVRFLW	OVRFLW	OVRFLW	OVRFLW	OVRFLW	1419	1348	1428	1436	1456	1741	92446	82666	81616	80199	80959	82564	1457	1412	1376	1393	1325
	2 days, 0:29:20	30	2863	3293	3320	3133	3222	3079	7573	7417	7313	6957	6880	5506	71263	66405	64534	66688	66736	68761	18927	19143	19210	19085	18496	15144	OVRFLW	OVRFLW	OVRFLW	OVRFLW	OVRFLW	OVRFLW	1356	1453	1456	1412	1358	1872	92515	83215	81959	80534	81202	82894	1448	1338	1397	1435	1384
	2 days, 0:59:20	30	2827	3327	3263	3202	3238	3110	7480	7491	7274	6966	7029	5384	71321	66776	64928	66751	67450	69064	18958	19053	19096	19060	18783	15302	OVRFLW	OVRFLW	OVRFLW	OVRFLW	OVRFLW	OVRFLW	1366	1371	1385	1387	1369	1787	91739	83665	82992	80218	80666	82748	1392	1366	1399	1392	1352
	2 days, 1:29:20	30	2814	3271	3226	3171	3196	3076	7353	7512	7290	7086	6895	5328	72000	67146	65680	67020	67426	70168	18955	19345	19097	19155	18532	15446	OVRFLW	OVRFLW	OVRFLW	OVRFLW	OVRFLW	OVRFLW	1342	1320	1338	1362	1313	1735	92971	83460	82727	80782	80981	83622	1473	1396	1374	1501	1339
	2 days, 1:59:20	30	2789	3272	3251	3193	3198	3087	7499	7441	7293	6785	6893	5316	73207	67692	65652	67694	68032	70684	19137	19108	18981	19030	18793	15485	OVRFLW	OVRFLW	OVRFLW	OVRFLW	OVRFLW	OVRFLW	1391	1333	1349	1460	1403	1816	94023	83883	83454	80953	81588	84801	1484	1297	1414	1445	1337
	2 days, 2:29:20	30	2825	3290	3249	3021	3150	3093	7626	7378	7292	6770	6807	5366	73195	68352	66421	68305	68586	71108	19134	19223	18936	18952	18866	15300	OVRFLW	OVRFLW	OVRFLW	OVRFLW	OVRFLW	OVRFLW	1359	1328	1457	1448	1446	1799	93881	84052	83509	80953	81957	84762	1476	1342	1352	1426	1340
	2 days, 2:59:20	30	2878	3243	3229	3125	3184	3183	7525	7444	7250	6887	6856	5377	73796	69108	67156	68565	68634	71163	19145	19302	19388	19194	18826	15328	OVRFLW	OVRFLW	OVRFLW	OVRFLW	OVRFLW	OVRFLW	1392	1371	1339	1388	1320	1833	93774	84180	83394	81378	82318	84935	1440	1364	1356	1410	1361
	2 days, 3:29:20	30	2810	3228	3276	3123	3242	3142	7488	7489	7269	6792	6664	5242	74331	69635	67324	68485	69357	72584	19244	19374	19353	19123	19044	15015	OVRFLW	OVRFLW	OVRFLW	OVRFLW	OVRFLW	OVRFLW	1342	1384	1314	1439	1379	1787	94933	85020	83667	81370	82198	85625	1482	1356	1422	1373	1354
	2 days, 3:59:20	30	2838	3212	3215	3088	3169	3100	7587	7359	7344	6835	6723	5308	74390	69877	67651	69637	70214	72882	19098	19218	19244	19615	18847	15177	OVRFLW	OVRFLW	OVRFLW	OVRFLW	OVRFLW	OVRFLW	1352	1346	1420	1400	1398	1833	94903	85209	84385	82911	82304	85874	1428	1439	1390	1391	1351
	2 days, 4:29:20	30	2779	3277	3221	3216	3168	3060	7571	7458	7272	6762	6851	5242	74646	69693	68328	69686	69960	74203	19114	19421	19444	19135	19285	15157	OVRFLW	OVRFLW	OVRFLW	OVRFLW	OVRFLW	OVRFLW	1386	1416	1329	1470	1427	1857	95666	85427	84291	82659	82909	86344	1530	1356	1436	1368	1319
	2 days, 4:59:20	30	2900	3287	3255	3174	3170	3078	7503	7316	7361	6798	6867	5285	74955	70741	68521	70758	70896	73732	19312	19564	19445	19408	19041	15293	OVRFLW	OVRFLW	OVRFLW	OVRFLW	OVRFLW	OVRFLW	1413	1350	1348	1391	1338	1761	96196	85515	84324	83135	83481	86225	1505	1382	1379	1405	1371
	2 days, 5:29:20	30	2819	3252	3253	3104	3300	3080	7394	7437	7362	6903	6864	5289	74793	71335	69048	70859	71658	74668	19241	19630	19315	19327	18975	15198	OVRFLW	OVRFLW	OVRFLW	OVRFLW	OVRFLW	OVRFLW	1363	1368	1345	1426	1431	1758	95949	86097	84277	82871	83264	86952	1478	1389	1403	1436	1392
	2 days, 5:59:20	30	2813	3224	3253	3196	3134	3146	7506	7400	7314	6791	6830	5211	75180	71807	69369	70811	72113	75444	19352	19551	19300	19578	18949	15160	OVRFLW	OVRFLW	OVRFLW	OVRFLW	OVRFLW	OVRFLW	1462	1384	1367	1397	1414	1825	97294	87498	85811	83374	84130	87507	1483	1349	1394	1324	1386
	2 days, 6:29:20	30	2816	3227	3235	3146	3142	3035	7671	7613	7359	6901	6675	5085	76462	72235	70034	71609	72565	75287	19456	19667	19572	19571	19164	15352	OVRFLW	OVRFLW	OVRFLW	OVRFLW	OVRFLW	OVRFLW	1399	1313	1325	1414	1465	1796	96587	86675	86096	83709	84215	86811	1457	1339	1414	1437	1336
	2 days, 6:59:20	30	2880	3282	3235	3089	3206	3219	7629	7426	7290	6802	6630	5132	76595	72838	70472	71928	72692	76116	19484	19718	19581	19615	19243	15323	OVRFLW	OVRFLW	OVRFLW	OVRFLW	OVRFLW	OVRFLW	1378	1328	1418	1451	1407	1818	96794	87254	86327	84201	83669	87401	1498	1312	1430	1415	1352
	2 days, 7:29:20	30	2811	3242	3217	3168	3199	3097	7826	7354	7156	6791	6677	5108	76964	72793	70729	72687	72889	76750	19751	19579	19384	19780	19387	15402	OVRFLW	OVRFLW	OVRFLW	OVRFLW	OVRFLW	OVRFLW	1357	1313	1369	1399	1406	1739	98221	87342	86094	84077	84686	88407	1513	1355	1395	1404	1395
	2 days, 7:59:20	30	2870	3184	3211	3186	3112	3019	7677	7513	7221	6842	6867	5113	76945	74704	71381	73464	73665	76832	19595	19707	19552	19535	19370	15127	OVRFLW	OVRFLW	OVRFLW	OVRFLW	OVRFLW	OVRFLW	1407	1349	1382	1432	1456	1831	98014	87479	86852	85437	85048	88254	1499	1342	1401	1416	1404
	2 days, 8:29:20	30	2819	3220	3248	3218	3184	3078	7541	7392	7330	6891	6649	5041	78357	73304	71634	73963	74517	77565	19549	19836	19663	19776	19249	15273	OVRFLW	OVRFLW	OVRFLW	OVRFLW	OVRFLW	OVRFLW	1438	1401	1421	1449	1432	1723	99032	88021	86557	84389	85434	88141	1468	1351	1347	1346	1336
	2 days, 8:59:20	30	2792	3317	3228	3142	3093	3114	7628	7477	7219	6707	6765	4936	78346	74476	72741	74072	74649	78385	19907	19765	19624	19733	19389	15282	OVRFLW	OVRFLW	OVRFLW	OVRFLW	OVRFLW	OVRFLW	1368	1377	1368	1397	1400	1770	98576	88184	87574	85146	85714	88214	1489	1392	1383	1466	1378
	2 days, 9:29:20	30	2772	3302	3303	3107	3214	3085	7503	7487	7256	6781	6837	5010	78223	75110	73185	73866	75207	78724	19600	19721	19658	19878	19225	15359	OVRFLW	OVRFLW	OVRFLW	OVRFLW	OVRFLW	OVRFLW	1381	1352	1377	1372	1351	1878	99346	88590	87805	84960	85847	89539	1515	1408	1350	1473	1380
	2 days, 9:59:20	30	2723	3306	3169	3173	3156	3029	7700	7518	7093	6632	6633	4978	79060	75072	73733	75208	75596	79028	19719	19716	19613	19505	19340	15178	OVRFLW	OVRFLW	OVRFLW	OVRFLW	OVRFLW	OVRFLW	1424	1276	1404	1416	1414	1763	99262	89189	88498	85748	86423	88743	1527	1312	1370	1383	1397
	2 days, 10:29:20	30	2786	3238	3253	3136	3189	3108	7475	7571	7218	6843	6709	4883	79234	75608	74065	75805	75787	79481	19598	19811	19618	19850	19223	15261	OVRFLW	OVRFLW	OVRFLW	OVRFLW	OVRFLW	OVRFLW	1403	1334	1344	1435	1474	1805	99381	89522	88257	85647	86312	90686	1490	1343	1326	1354	1313
	2 days, 10:59:20	30	2859	3309	3210	3083	3127	3051	7549	7498	7233	6883	6619	4858	78585	76514	74141	75913	76314	80750	19713	19730	19746	19587	19061	15355	OVRFLW	OVRFLW	OVRFLW	OVRFLW	OVRFLW	OVRFLW	1352	1352	1346	1432	1395	1799	OVRFLW	89793	89046	86489	87018	90343	1527	1354	1425	1373	1307
	2 days, 11:29:20	30	2723	3182	3257	3100	3214	2974	7670	7539	7272	6760	6660	4876	79358	76463	74538	76614	76843	81430	19832	19917	20048	19690	19428	15108	OVRFLW	OVRFLW	OVRFLW	OVRFLW	OVRFLW	OVRFLW	1410	1420	1363	1476	1469	1813	OVRFLW	90479	88815	86655	86756	90874	1573	1320	1422	1373	1335
	2 days, 11:59:20	30	2832	3235	3256	3066	3153	2979	7620	7412	7224	6790	6651	4750	79834	77480	75629	77264	77368	82158	19902	20148	19996	19851	19304	15343	OVRFLW	OVRFLW	OVRFLW	OVRFLW	OVRFLW	OVRFLW	1396	1379	1383	1427	1436	1781	OVRFLW	90460	89556	87130	87384	90220	1470	1346	1378	1489	1383
	2 days, 12:29:20	30	2759	3288	3170	3023	3153	3060	7560	7489	7330	6797	6776	4909	80162	77931	75765	77215	77264	82301	19835	20160	19976	19737	19513	15138	OVRFLW	OVRFLW	OVRFLW	OVRFLW	OVRFLW	OVRFLW	1364	1415	1400	1408	1434	1890	OVRFLW	91747	89743	87475	87853	91330	1531	1282	1347	1405	1388
	2 days, 12:59:20	30	2753	3193	3197	3116	3081	3016	7563	7497	7274	6624	6389	4865	79986	78262	76056	78159	78509	83632	19691	20183	19766	19772	19577	15012	OVRFLW	OVRFLW	OVRFLW	OVRFLW	OVRFLW	OVRFLW	1328	1326	1341	1443	1458	1803	OVRFLW	90933	89470	87325	87703	91012	1566	1353	1322	1458	1321
	2 days, 13:29:20	30	2721	3305	3209	3215	3187	3076	7704	7548	7214	6632	6607	4846	80518	78434	77152	79216	79807	84196	19876	20236	20092	19876	19489	15119	OVRFLW	OVRFLW	OVRFLW	OVRFLW	OVRFLW	OVRFLW	1432	1322	1354	1363	1445	1803	OVRFLW	92130	90008	87223	88093	91542	1448	1398	1427	1417	1356
	2 days, 13:59:20	30	2794	3271	3236	3134	3173	3010	7606	7468	7206	6799	6679	4778	80032	79626	77863	78822	80549	85220	20105	19921	19986	20037	19430	15091	OVRFLW	OVRFLW	OVRFLW	OVRFLW	OVRFLW	OVRFLW	1440	1326	1377	1498	1407	1720	OVRFLW	91001	89959	87653	88591	92481	1549	1375	1399	1364	1391
	2 days, 14:29:20	30	2751	3148	3156	3202	3067	3034	7635	7493	7209	6731	6583	4601	81011	80287	77802	80254	81096	86610	20059	20088	20070	19855	19598	15054	OVRFLW	OVRFLW	OVRFLW	OVRFLW	OVRFLW	OVRFLW	1393	1309	1377	1381	1417	1787	OVRFLW	92152	90518	87858	89098	92631	1484	1324	1345	1465	1362
	2 days, 14:59:20	30	2733	3224	3180	3116	3173	3086	7605	7497	7263	6665	6461	4677	80595	81162	78778	81034	82106	87477	19956	20268	20122	19946	19464	14919	OVRFLW	OVRFLW	OVRFLW	OVRFLW	OVRFLW	OVRFLW	1380	1317	1430	1413	1431	1803	OVRFLW	92039	90196	88219	88614	92654	1477	1308	1361	1430	1326
	2 days, 15:29:20	30	2632	3192	3245	3191	3103	3007	7607	7550	7231	6719	6592	4615	81535	81356	80291	82244	82730	88769	20159	20116	20047	20211	19507	15044	OVRFLW	OVRFLW	OVRFLW	OVRFLW	OVRFLW	OVRFLW	1396	1367	1375	1447	1417	1829	OVRFLW	91860	90483	88731	88445	92653	1487	1389	1404	1447	1388
	2 days, 15:59:20	30	2676	3300	3140	3099	3237	3045	7623	7376	7245	6672	6413	4508	81694	82502	80258	82415	84390	90511	19862	20327	20197	20382	19665	15079	OVRFLW	OVRFLW	OVRFLW	OVRFLW	OVRFLW	OVRFLW	1325	1330	1383	1458	1383	1818	OVRFLW	93168	92082	89308	89089	92871	1477	1362	1357	1456	1350
	2 days, 16:29:20	30	2607	3201	3284	3097	3124	2946	7798	7455	7246	6634	6581	4464	81602	84249	81636	83352	86121	92913	20077	20393	20154	19884	19484	15030	OVRFLW	OVRFLW	OVRFLW	OVRFLW	OVRFLW	OVRFLW	1395	1351	1392	1429	1439	1800	OVRFLW	93387	92147	88783	90244	93604	1516	1397	1402	1379	1332
	2 days, 16:59:20	30	2669	3149	3246	3052	3162	3038	7626	7361	7179	6521	6465	4268	82082	84840	82108	84557	87389	95032	20189	20220	19976	20067	19524	14988	OVRFLW	OVRFLW	OVRFLW	OVRFLW	OVRFLW	OVRFLW	1381	1393	1440	1470	1408	1816	OVRFLW	92893	91396	89514	89887	93433	1490	1322	1380	1462	1370
[truncated: 49 more columns]

## Sheet: EcFbFP emission
Plate layout	1	2	3	4	5	6
A	Blank
B	KT2440	KT2440	KT2440	KT2440	KT2440	KT2440
C	2213F -	2213F -	2213F -	2213F -	2213F -	2213F -
D	2213F A	2213F A	2213F A	2213F A	2213F A	2213F A
E	2213F P	2213F P	2213F P	2213F P	2213F P	2213F P
F	2213F R	2213F R	2213F R	2213F R	2213F R	2213F R
G	2213F APR	2213F APR	2213F APR	2213F APR	2213F APR	2213F APR
Read 1:600
									Blank							KT2440							2213F -							2213F A							2213F P							2213F R
	Time		A1	A2	A3	A4	A5	A6	A Average	B1	B2	B3	B4	B5	B6	B Average	C1	C2	C3	C4	C5	C6	C Average	D1	D2	D3	D4	D5	D6	D Average	E1	E2	E3	E4	E5	E6	E Average	F1	F2	F3	F4	F5	F6	F Average	G1	G2	G3	G4	G5
	00:29:20		2738	2756	2674	2681	2768	2694	2718.5	4338	3961	4084	4024	3908	3939	4042.33	3709	3707	3798	3776	3767	4100	3809.5	4178	4183	4031	4176	4083	4166	4136.17	3476	3479	3322	3441	3415	3450	3430.5	3227	4323	3161	3189	3215	3133	3374.67	3442	3528	3379	3415	3421
	00:59:20		2684	2786	2710	2694	2767	2674	2719.17	4517	4214	4355	4115	4149	4223	4262.17	4022	4053	3958	3928	3922	4071	3992.33	4302	4289	4248	4422	4349	4294	4317.33	3677	3716	3572	3614	3509	3494	3597	3564	4336	3262	3322	3292	3179	3492.5	3702	3666	3613	3627	3682
	01:29:20		2692	2734	2704	2749	2720	2774	2728.83	4752	4419	4516	4526	4503	4493	4534.83	4113	4134	4304	4038	4228	4422	4206.5	4523	4518	4454	4591	4569	4581	4539.33	3736	3712	3695	3851	3799	3897	3781.67	3735	4567	3431	3498	3363	3354	3658	3882	3753	3752	3722	3953
	01:59:20		2766	2772	2780	2703	2834	2715	2761.67	4989	4764	4912	4780	4833	4800	4846.33	4521	4385	4605	4654	4538	4839	4590.33	4723	4772	4678	4912	4729	4944	4793	4185	4011	4020	4163	3942	4269	4098.33	3738	4847	3787	3701	3566	3557	3866	4022	4137	3935	4050	4085
	02:29:20		2697	2740	2815	2742	2746	2786	2754.33	5419	5123	5261	5108	5230	5186	5221.17	4825	4947	4971	4969	4989	5442	5023.83	5110	5136	5028	5160	5129	5134	5116.17	4524	4376	4382	4502	4382	4928	4515.67	3967	4933	4001	3913	3929	3800	4090.5	4338	4344	4326	4336	4320
	02:59:20		2675	2845	2744	2743	2826	2833	2777.67	5847	5706	5657	5519	5614	5696	5673.17	5484	5598	5412	5490	5527	6096	5601.17	5557	5534	5508	5691	5460	5705	5575.83	4912	5015	5024	5226	5140	5979	5216	4367	5414	4203	4147	4168	4186	4414.17	4673	4638	4508	4677	4664
	03:29:20		2822	2809	2837	2763	2768	2813	2802	6317	6130	6193	6209	6050	6322	6203.5	6224	6265	6227	6417	6319	7034	6414.33	6008	6088	5931	6197	6053	6323	6100	5839	5837	5820	6030	5767	7468	6126.83	4665	5642	4644	4677	4556	4607	4798.5	5095	5053	4897	5171	5212
	03:59:20		2825	2799	2717	2747	2825	2822	2789.17	7020	6656	6687	6681	6820	6827	6781.83	7074	7239	7064	7358	7348	8366	7408.17	6689	6792	6551	6771	6674	7103	6763.33	6739	6746	6679	7261	6816	8951	7198.67	5075	6241	5163	5220	5187	5388	5379	5608	5537	5586	5659	5725
	04:29:20		2793	2827	2847	2784	2841	2758	2808.33	7736	7584	7691	7494	7530	7750	7630.83	8427	8474	8391	8858	8681	10124	8825.83	7659	7708	7311	7695	7602	8230	7700.83	8067	7885	8093	8633	8306	11069	8675.5	5720	6731	5702	5790	5696	6060	5949.83	6244	6288	6407	6358	6550
	04:59:20		2719	2813	2813	2814	2857	2868	2814	9124	9089	9204	8868	9011	9414	9118.33	10222	10266	10312	10670	10759	12705	10822.3	8639	8783	8599	8879	8788	9569	8876.17	10466	10525	10638	11654	10988	14100	11395.2	6464	7675	6428	6521	6663	7070	6803.5	7190	7308	7412	7559	7374
	05:29:20		2817	2869	2876	2826	2851	2766	2834.17	11800	11494	11550	11506	11364	12037	11625.2	12636	13192	13191	13969	13437	16338	13793.8	10257	10348	10384	10601	10350	11327	10544.5	13733	13978	14156	15123	14196	18087	14878.8	7488	8644	7763	7896	7779	8453	8003.83	8434	8657	8709	8686	8739
	05:59:20		2771	2884	2883	2879	2893	2921	2871.83	14685	14590	14682	14798	14684	15444	14813.8	16047	17223	16946	18232	17532	20460	17740	11832	12068	11885	12202	12275	13041	12217.2	17955	18695	18829	20077	18988	23739	19713.8	8924	10442	9496	9684	9457	10521	9754	10589	10466	10407	10713	10937
	06:29:20		2854	2901	2864	2890	2984	2867	2893.33	17874	18069	18115	18414	18205	18801	18246.3	21239	21437	21623	21940	22140	25023	22233.7	14186	14225	13959	14094	14443	15459	14394.3	23194	25023	24880	25949	24736	28809	25431.8	10948	12496	11760	12221	11750	13374	12091.5	13236	13026	13132	13203	13175
	06:59:20		2911	2949	2839	2849	2782	2807	2856.17	20153	20852	20683	21085	20614	21501	20814.7	26550	26205	26969	27308	27067	31312	27568.5	16967	16736	16886	16911	16970	18480	17158.3	28662	31444	30757	31322	30650	34110	31157.5	13513	15517	15167	15683	15013	16741	15272.3	16296	16160	16167	16574	16474
	07:29:20		2898	2885	2842	2854	2913	2778	2861.67	21986	22693	22685	23174	22550	23513	22766.8	33905	33508	34925	34660	34560	38326	34980.7	20001	20181	20308	20515	20440	22251	20616	33689	36314	34938	34830	34780	36952	35250.5	17917	19496	18907	19597	18506	21144	19261.2	20246	19632	19947	20418	20530
	07:59:20		2842	2837	3000	2915	2883	2950	2904.5	23144	24049	23602	24264	23722	24248	23838.2	42238	41797	43466	42135	42783	47043	43243.7	24143	24669	24350	24473	24435	26634	24784	36140	38470	37201	36134	37184	36712	36973.5	21778	23668	23376	24352	23253	26962	23898.2	24581	23670	24018	24621	24824
	08:29:20		2830	2965	2850	2925	2917	2865	2892	23958	24535	23998	24736	24072	24716	24335.8	51763	50203	53671	52101	52194	55706	52606.3	28186	29042	28613	28317	28942	30835	28989.2	36213	37790	35921	35081	35838	38110	36492.2	27131	28998	29781	29864	29063	33560	29732.8	28834	27805	28248	28626	28828
	08:59:20		2911	2944	2888	2874	2920	2882	2903.17	26177	26765	26056	27049	26509	27426	26663.7	61003	59408	63209	61512	62242	64951	62054.2	32017	32828	32369	32022	31945	34377	32593	37563	38103	37064	36730	36936	40104	37750	33069	34870	36004	35591	34352	40746	35772	32701	30405	30488	31545	31550
	09:29:20		2852	2922	2940	2901	2995	2907	2919.5	27561	28029	27349	28170	27837	28430	27896	66489	66148	67664	66633	66064	67049	66674.5	35167	35497	35331	34558	34772	35880	35200.8	39096	38979	38701	37744	38220	40929	38944.8	38086	39496	41560	40466	39490	46679	40962.8	35364	31573	31315	34654	34456
	09:59:20		2914	2917	2917	2950	2912	2884	2915.67	28783	28965	28576	29718	28695	29869	29101	68903	67480	70102	68570	68363	69401	68803.2	36349	36273	35763	35253	35110	36443	35865.2	40735	40046	39508	39098	39416	42091	40149	43279	43502	44704	43172	42886	49406	44491.5	37160	32647	32330	36443	36409
	10:29:20		2910	2962	2998	2872	2889	2958	2931.5	30044	30454	29756	30522	30333	30519	30271.3	72452	70757	73134	70745	71608	71241	71656.2	37416	37250	37041	36453	36322	37969	37075.2	42157	40844	40489	40096	40269	43172	41171.2	46981	46025	48211	45982	45909	52436	47590.7	38113	33540	33527	37597	37868
	10:59:20		2915	3005	2966	2909	3044	2971	2968.33	30977	31419	30667	31922	31111	32261	31392.8	75992	73407	75151	73824	74122	74454	74491.7	39041	38863	38942	38231	38407	39400	38814	42925	42221	41344	40879	41263	44118	42125	50733	49163	51912	48553	49145	54201	50617.8	39507	34443	34567	38355	38787
	11:29:20		2844	2987	2886	2983	2888	2981	2928.17	32014	32311	31856	32879	32273	33039	32395.3	77829	75671	77195	75833	76209	76249	76497.7	40854	40431	40593	39729	39736	40915	40376.3	43911	43311	42370	42015	41918	44832	43059.5	53213	52490	54611	51535	52484	56316	53441.5	40197	35129	35067	39787	39598
	11:59:20		2866	2976	2995	2926	3028	2972	2960.5	33375	33635	32715	33681	33093	34050	33424.8	79926	77643	78955	77589	77329	78894	78389.3	42831	42028	41552	40948	41341	42765	41910.8	45355	43837	43223	42930	42994	45125	43910.7	55586	55390	56785	55183	55530	58529	56167.2	40424	35335	35396	39518	39909
	12:29:20		2969	2936	2973	2974	3033	3003	2981.33	34400	34163	33569	34462	33921	34345	34143.3	82251	79479	81233	79488	80330	80081	80477	44645	43632	43586	42607	42643	44367	43580	45621	44733	44359	43825	43548	46649	44789.2	57401	58808	59311	57070	58140	59267	58332.8	40514	35547	35467	39500	39645
	12:59:20		2951	2994	3031	3072	3063	2952	3010.5	34605	34737	34008	34752	34192	34693	34497.8	83562	80822	82179	81116	81608	82097	81897.3	46087	45766	44659	44367	43997	45353	45038.2	47522	47533	46678	46086	46345	47408	46928.7	57644	61293	60030	58968	58996	58935	59311	40536	36173	36023	39577	39766
	13:29:20		2867	3035	3007	2996	3006	2990	2983.5	35307	35053	34473	35872	34803	36786	35382.3	84757	81998	82898	82406	82533	82841	82905.5	47610	45594	45701	45793	45664	46490	46142	48454	47894	46920	46810	46947	47511	47422.7	58035	60928	58791	60192	59396	58581	59320.5	41065	37031	36656	39765	40334
	13:59:20		2976	3127	3036	3062	3005	3037	3040.5	36768	36526	36225	37337	36936	37417	36868.2	85703	82806	82571	82429	82652	83433	83265.7	48278	46966	46900	46053	46196	47312	46950.8	48535	47913	47415	46828	47247	47727	47610.8	58394	62173	59451	61104	59814	58686	59937	42320	37715	37844	40622	40653
	14:29:20		2959	2992	2976	2976	3034	3040	2996.17	36842	36716	36538	37559	36591	37677	36987.2	86135	83053	83665	82596	82792	83621	83643.7	49576	47441	47861	47307	46820	48204	47868.2	49218	48193	47347	47165	47189	48246	47893	58608	62407	59110	62248	59822	59016	60201.8	43064	38668	38531	41709	42012
	14:59:20		2980	3055	3000	3061	3180	3003	3046.5	37207	37187	36428	37819	37536	38124	37383.5	86664	84158	84755	83648	84603	85147	84829.2	50374	48784	48728	48577	47930	48916	48884.8	49838	48914	47855	47736	47687	48758	48464.7	59335	62405	59417	62342	59875	59274	60441.3	43821	39266	39278	42379	42635
	15:29:20		2986	2962	3024	3130	3083	2967	3025.33	37861	37692	37023	38089	38003	38777	37907.5	88918	85751	86352	85008	85972	86571	86428.7	51917	49536	49837	48571	49430	50287	49929.7	49894	49012	48627	47910	48219	49399	48843.5	60752	63448	60820	63119	61312	60093	61590.7	45273	40262	39828	43486	43519
	15:59:20		3040	3142	3093	3068	3030	2941	3052.33	38218	37663	37339	38629	38593	39252	38282.3	90100	86774	87480	86478	88032	87849	87785.5	52831	50890	51100	50043	50209	51868	51156.8	51111	49635	48790	48672	48601	50580	49564.8	61868	64971	61308	64773	61439	61216	62595.8	46053	41232	40969	44211	44455
	16:29:20		2942	3099	3086	3026	3114	3075	3057	39000	38348	37850	39263	38674	40187	38887	92006	87845	89043	88467	89317	89815	89415.5	54194	51946	52210	51093	51507	52684	52272.3	51631	49939	49416	48956	49216	50302	49910	62441	65481	61714	66236	62422	62092	63397.7	46877	41856	41850	45085	45457
	16:59:20		2998	3160	3087	2941	3103	3047	3056	39671	39289	38450	40030	39779	40618	39639.5	93420	89093	90685	89501	89966	90862	90587.8	55494	52870	53107	52425	52725	54400	53503.5	52079	50240	49955	49411	49656	51047	50398	63762	66821	63498	66602	64152	62084	64486.5	47793	42644	42481	45525	46147
	17:29:20		3073	3053	3085	3015	3139	3031	3066	40145	39473	39202	40782	40431	41421	40242.3	95062	90651	91350	90208	91104	91594	91661.5	56920	54204	55001	53577	54155	55281	54856.3	52606	51083	50316	50066	50338	51376	50964.2	64092	68508	63821	68449	64396	63613	65479.8	48886	43281	43427	46477	46606
	17:59:20		3009	3073	3029	3047	3072	3087	3052.83	40992	40644	39816	41105	41142	41889	40931.3	96064	91442	92104	91662	91907	92848	92671.2	57698	55512	55495	54871	55198	55881	55775.8	53328	51045	50697	50929	50764	51638	51400.2	65193	69306	65177	69522	66071	64163	66572	49303	44392	43827	47018	47616
	18:29:20		3041	3071	3091	2987	3033	2984	3034.5	42021	41231	40147	41756	41775	42121	41508.5	96974	92283	92601	92787	93661	93747	93675.5	58559	56453	56727	55732	55973	56818	56710.3	53734	52065	51592	51397	51011	52719	52086.3	66213	70194	66142	69646	66282	65018	67249.2	49907	44906	45045	47886	47744
	18:59:20		3077	3088	3218	2999	3136	3036	3092.33	42269	41549	41076	42502	42154	43088	42106.3	97944	92704	94233	92825	93837	94795	94389.7	60521	56856	57769	56613	57159	57641	57759.8	54586	52752	51858	51124	51843	53464	52604.5	66686	70085	66619	71423	67196	65896	67984.2	50197	46391	45529	48363	48836
	19:29:20		3093	3110	3074	3075	3060	3078	3081.67	43818	42337	41197	42960	42904	43400	42769.3	98627	94338	94733	94247	95435	95081	95410.2	60821	57905	58426	56975	58086	58217	58405	54986	53031	52065	52413	52554	53214	53043.8	67675	71319	66747	71288	67595	67288	68652	51578	46991	46081	49046	49259
	19:59:20		3055	3021	3002	3126	3185	3114	3083.83	43641	42620	42104	43544	43336	44250	43249.2	99199	95083	95439	95026	95522	95437	95951	61677	58245	59166	57640	58405	58907	59006.7	55900	53485	52883	52477	53060	53742	53591.2	68528	72056	67564	71848	68438	67074	69251.3	52062	46936	46855	49976	50121
	20:29:20		3061	3177	3170	3114	3170	3161	3142.17	44261	43371	42791	43785	43610	44530	43724.7	99999	95370	95928	95085	96534	96531	96574.5	62865	59176	59670	58712	58729	59756	59818	55993	54779	53311	52670	53624	54238	54102.5	69782	72783	68037	71889	69131	67701	69887.2	52533	47956	46975	49924	51289
	20:59:20		2953	3113	3120	3077	3067	3005	3055.83	44710	43652	42937	44632	44531	44744	44201	99999	96729	95815	96972	96480	97422	97236.2	63767	59676	60412	59536	59551	60807	60624.8	56928	54403	53894	53004	53244	55007	54413.3	69684	73190	68490	72592	69662	68334	70325.3	53148	47951	48086	50897	51051
	21:29:20		3080	3114	3077	3120	3118	3071	3096.67	45468	44231	43698	44765	44723	45711	44766	99999	96822	96889	96922	97686	98190	97751.3	64188	60305	61255	59793	59981	61601	61187.2	57722	55238	53999	53516	54617	54940	55005.3	70799	73523	69149	73304	70124	68890	70964.8	54228	49083	48222	50880	52087
	21:59:20		3029	2944	3224	3102	3168	3062	3088.17	46062	44926	44477	45755	44998	46156	45395.7	99999	97763	97735	97456	98216	98722	98315.2	64720	61153	61530	59958	60980	61785	61687.7	57426	55618	54514	54260	54714	55040	55262	71892	74689	69487	74100	71653	69977	71966.3	54508	49669	49371	51903	52716
	22:29:20		3050	3178	3276	3094	3096	3120	3135.67	46982	45277	44302	45743	45689	47001	45832.3	99999	97912	98214	97961	98599	99282	98661.2	64952	61503	61790	61051	61090	62292	62113	58304	56303	55362	54627	55578	56067	56040.2	72481	74871	70110	74043	71233	70809	72257.8	55217	50383	49592	52383	52800
	22:59:20		3058	3166	3099	3127	3048	3059	3092.83	47243	46011	45277	46365	46313	47108	46386.2	99999	98904	98940	98255	99290	99999	99231.2	66522	62199	62368	61015	61975	62798	62812.8	58398	56783	55574	54875	55817	56054	56250.2	72155	75175	70557	74920	71869	71269	72657.5	55959	51089	50224	52598	53375
	23:29:20		3007	3161	3247	3128	3190	3077	3135	47757	46138	45881	47108	47022	47849	46959.2	99999	99235	99589	98935	99960	99999	99619.5	66619	63172	63246	62005	62197	63109	63391.3	58722	57058	56150	55582	55663	55956	56521.8	73190	75908	70807	75038	72650	71788	73230.2	57108	51348	50672	53336	53734
	23:59:20		3027	3218	3264	3095	3166	3073	3140.5	48568	47039	46153	47242	47137	48247	47397.7	99999	99975	99914	99730	99999	99999	99936	67783	63411	63286	62567	62591	63306	63824	59907	57502	56439	55619	56263	56743	57078.8	74175	75912	71705	75684	73590	71771	73806.2	57431	51805	51272	53770	54459
	1 day, 0:29:20		2902	3137	3201	3188	3199	3198	3137.5	49008	47372	46844	48220	47656	48789	47981.5	99999	99999	99999	99999	99999	99999	99999	68250	63918	64080	62855	63645	64763	64585.2	60125	58230	57433	55729	56797	57355	57611.5	75056	76991	71859	76281	74260	73114	74593.5	58103	52630	51433	54709	55146
	1 day, 0:59:20		3064	3200	3257	3191	3127	3158	3166.17	50089	47920	47197	48541	48179	49442	48561.3	99999	99999	99999	99999	99999	99999	99999	69043	64733	64199	63483	63701	64760	64986.5	60665	58769	57636	56164	57290	57398	57987	75749	77191	72239	76345	74101	73533	74859.7	58908	52835	52011	54431	55518
	1 day, 1:29:20		3087	3124	3144	3102	3144	3121	3120.33	50433	48554	47709	48984	48275	49821	48962.7	99999	99999	99999	99999	99999	99999	99999	69698	64788	65212	63817	64176	65519	65535	61124	59093	57329	57061	57484	58079	58361.7	76711	78149	72989	77034	74989	73919	75631.8	58474	53484	52535	55590	56474
	1 day, 1:59:20		3013	3206	3251	3067	3152	3209	3149.67	51024	49143	48195	49336	48867	50589	49525.7	99999	99999	99999	99999	99999	99999	99999	70089	65388	66056	63820	65190	66655	66199.7	61241	59196	58328	57315	57957	58362	58733.2	76752	78229	73899	78074	76046	74607	76267.8	59930	53797	52913	55259	56323
	1 day, 2:29:20		2849	3148	3138	3079	3175	3119	3084.67	51667	49445	48564	49891	49323	50981	49978.5	99999	99999	99999	99999	99999	99999	99999	70926	65939	66163	64844	65539	66282	66615.5	61785	59918	58695	57573	57997	58971	59156.5	77506	79033	74061	78267	75811	74565	76540.5	60325	54059	53403	56159	57116
	1 day, 2:59:20		2956	3074	3241	3023	3138	3106	3089.67	51806	49721	49218	50569	49900	50866	50346.7	99999	99999	99999	99999	99999	99999	99999	71707	66269	66198	65465	65619	66571	66971.5	62613	60547	59040	57901	58416	58502	59503.2	78496	79736	74302	79052	75949	75392	77154.5	61334	55034	53535	56416	57254
	1 day, 3:29:20		3016	3219	3253	3175	3162	3227	3175.33	52503	50233	49520	50871	50222	51978	50887.8	99999	99999	99999	99999	99999	99999	99999	71638	66481	67018	65796	65863	67268	67344	62548	60462	59898	58050	58672	59003	59772.2	78519	80186	74732	78965	76727	76535	77610.7	61542	55206	54527	56878	58080
	1 day, 3:59:20		3082	3146	3205	3081	3088	3119	3120.17	52728	50608	49593	51217	50653	51685	51080.7	99999	99999	99999	99999	99999	99999	99999	72367	66887	67070	66007	67302	67835	67911.3	62387	61910	59670	58354	59280	59949	60258.3	79681	80343	75729	79669	77370	76939	78288.5	62017	55987	54691	57750	58104
	1 day, 4:29:20		3009	3239	3197	3187	3218	3048	3149.67	53693	51246	50273	51508	51390	52591	51783.5	99999	99999	99999	99999	99999	99999	99999	72395	67523	67872	66295	66651	67921	68109.5	63248	61519	59886	58970	59895	60212	60621.7	79616	80677	75495	79177	77616	77442	78337.2	62922	56595	55416	58508	59312
	1 day, 4:59:20		3021	3254	3258	3163	3111	3133	3156.67	53608	51605	50615	51901	51595	53346	52111.7	99999	99999	99999	99999	99999	99999	99999	73041	67775	67935	66968	67508	68221	68574.7	64446	61623	60596	59075	60412	60186	61056.3	79897	81419	76193	80150	77441	76587	78614.5	62923	56808	55614	58459	60396
	1 day, 5:29:20		2967	3192	3193	3163	3116	3121	3125.33	54654	52155	51299	52910	52261	53889	52861.3	99999	99999	99999	99999	99999	99999	99999	74243	68529	68088	67619	67602	68599	69113.3	64138	62137	60353	59076	60249	60593	61091	80977	82106	76512	80468	78389	77730	79363.7	64397	57191	56560	59285	59320
	1 day, 5:59:20		2955	3260	3174	3043	3282	3079	3132.17	54920	51850	51601	52825	52334	54118	52941.3	99999	99999	99999	99999	99999	99999	99999	74875	68701	68961	67439	67395	69623	69499	65099	62465	61140	59843	60867	60857	61711.8	81495	81976	77479	81443	78966	78569	79988	65135	57820	56763	59966	60680
	1 day, 6:29:20		3034	3138	3230	3130	3203	3161	3149.33	55535	52833	51599	53613	53002	54187	53461.5	99999	99999	99999	99999	99999	99999	99999	75690	68931	69465	67415	67608	70133	69873.7	65411	62743	61331	59841	60835	61707	61978	82470	83057	77284	81585	79298	78937	80438.5	65800	58175	57282	59765	60778
	1 day, 6:59:20		2910	3218	3243	3110	3194	3204	3146.5	56000	53107	52354	53600	53664	55322	54007.8	99999	99999	99999	99999	99999	99999	99999	75286	69497	68960	68501	68630	70011	70147.5	65000	62840	61410	60481	61029	61716	62079.3	82171	83428	78150	82020	79505	79290	80760.7	65756	58603	57763	60930	61510
	1 day, 7:29:20		3062	3187	3347	3130	3135	3189	3175	56317	53525	52518	53433	53680	55522	54165.8	99999	99999	99999	99999	99999	99999	99999	76147	69855	70311	69052	69143	70873	70896.8	66258	63577	61738	60909	61533	62405	62736.7	83668	84052	79210	83179	80332	79909	81725	66534	59342	57750	60753	61601
	1 day, 7:59:20		2997	3190	3288	3205	3234	3211	3187.5	56547	53682	52917	54470	54593	55602	54635.2	99999	99999	99999	99999	99999	99999	99999	75960	70464	70865	69097	69620	71092	71183	66573	63608	62113	60759	61987	62443	62913.8	83900	84398	79173	82836	81027	80478	81968.7	66373	59492	58183	61463	62061
	1 day, 8:29:20		2982	3187	3213	3145	3238	3075	3140	57452	54409	53345	55412	54084	55826	55088	99999	99999	99999	99999	99999	99999	99999	77536	71447	70682	69578	70367	71395	71834.2	66867	64454	62473	61203	61782	62443	63203.7	84308	84974	79513	83537	81202	81215	82458.2	66813	60061	58820	62230	62115
	1 day, 8:59:20		2919	3257	3221	3169	3248	3163	3162.83	58080	54589	53695	55431	54960	56617	55562	99999	99999	99999	99999	99999	99999	99999	77997	71074	71796	69425	70280	71983	72092.5	67238	64135	62736	61106	62456	62956	63437.8	84591	85681	80280	84008	81643	81930	83022.2	67614	60623	58692	62217	62468
	1 day, 9:29:20		3008	3196	3276	3168	3148	3111	3151.17	58461	54858	54078	55703	54800	56207	55684.5	99999	99999	99999	99999	99999	99999	99999	79348	71628	72066	70526	70530	72403	72750.2	67408	64499	62260	62184	62900	62804	63675.8	84603	85673	80715	84385	82430	82086	83315.3	68096	60758	59091	63038	63300
	1 day, 9:59:20		2964	3208	3267	3118	3182	3117	3142.67	58860	55363	54481	55653	55149	57099	56100.8	99999	99999	99999	99999	99999	99999	99999	79163	72480	72577	71550	70690	72714	73195.7	67825	64846	63374	61556	62938	63448	63997.8	85658	86527	81050	84533	83295	82302	83894.2	68381	61120	59679	63159	64013
	1 day, 10:29:20		2900	3255	3205	3066	3288	3142	3142.67	59182	56035	54661	56939	55623	57706	56691	99999	99999	99999	99999	99999	99999	99999	79784	72960	72908	71532	71370	73301	73642.5	67926	64807	63637	62700	63482	63398	64325	86749	86766	81439	85000	82830	83110	84315.7	69173	62158	60436	63475	64209
	1 day, 10:59:20		2911	3150	3241	3174	3297	3182	3159.17	59922	56068	55101	56777	56658	57853	57063.2	99999	99999	99999	99999	99999	99999	99999	80760	73077	73025	71262	72422	73909	74075.8	69122	65334	63463	62596	63273	64747	64755.8	86810	86836	81407	85449	83053	82780	84389.2	69797	62645	60666	63868	64796
	1 day, 11:29:20		2866	3210	3209	3148	3222	3239	3149	60290	56436	55390	57670	56150	58412	57391.3	99999	99999	99999	99999	99999	99999	99999	81256	72834	73703	72191	72636	74028	74441.3	68813	65650	64435	62700	63626	64974	65033	87226	87148	80988	85672	83714	83669	84736.2	69955	62198	60592	63734	65042
	1 day, 11:59:20		2929	3252	3218	3162	3281	3146	3164.67	60909	57243	55855	57379	56827	58382	57765.8	99999	99999	99999	99999	99999	99999	99999	81208	74035	73456	72683	72272	75107	74793.5	69128	66154	64227	62697	64090	65058	65225.7	87793	87559	82543	85974	84078	83582	85254.8	70678	62837	61015	64893	65344
	1 day, 12:29:20		2942	3298	3346	3177	3311	3143	3202.83	61092	57057	56361	58131	56973	59053	58111.2	99999	99999	99999	99999	99999	99999	99999	82180	74871	74239	72681	73290	74933	75365.7	68772	66084	64585	63535	64494	65191	65443.5	88384	88394	82678	86609	84016	84176	85709.5	71209	63015	61845	65106	65927
	1 day, 12:59:20		2994	3226	3331	3071	3166	3054	3140.33	61182	57764	56120	58343	57502	59636	58424.5	99999	99999	99999	99999	99999	99999	99999	82338	74650	74046	73326	73327	75171	75476.3	69734	66818	64777	63435	64394	65436	65765.7	88215	88466	82959	86211	85305	84242	85899.7	71703	63583	61893	65162	65924
	1 day, 13:29:20		2968	3321	3293	3173	3107	3179	3173.5	61962	57998	56776	58902	58023	59312	58828.8	99999	99999	99999	99999	99999	99999	99999	82805	74794	74778	73484	74077	75566	75917.3	70904	66465	64553	63662	65323	65561	66078	88698	88934	83578	86939	85478	85100	86454.5	71627	64068	62309	65816	66309
	1 day, 13:59:20		2991	3285	3252	3144	3270	3109	3175.17	62162	58645	56648	58830	57936	60154	59062.5	99999	99999	99999	99999	99999	99999	99999	83797	75177	75443	73652	74362	76041	76412	70239	67030	65448	64149	65243	66117	66371	89322	89526	83860	87613	85485	85744	86925	72268	64557	62473	66932	66861
	1 day, 14:29:20		2955	3304	3333	3072	3251	3173	3181.33	63142	58885	57804	59655	58433	60626	59757.5	99999	99999	99999	99999	99999	99999	99999	84035	76255	75510	74462	74815	76748	76970.8	70795	67566	66007	64194	65238	66417	66702.8	89482	89722	83625	86798	85914	85188	86788.2	72811	64869	62963	66124	67700
	1 day, 14:59:20		2973	3352	3173	3121	3160	3162	3156.83	62732	58814	57599	60181	58701	60696	59787.2	99999	99999	99999	99999	99999	99999	99999	84183	75950	75699	74422	74988	75906	76858	70828	67507	65713	64779	65944	66752	66920.5	89206	90936	84291	87794	86326	86396	87491.5	73183	65318	63469	67104	67970
	1 day, 15:29:20		2980	3322	3230	3215	3154	3110	3168.5	63272	58683	58167	59851	59509	61636	60186.3	99999	99999	99999	99999	99999	99999	99999	84687	76265	76156	74508	75111	76482	77201.5	71163	68202	66135	65589	66447	67399	67489.2	90743	91282	84597	88298	86053	86441	87902.3	73607	65669	63713	67478	67701
	1 day, 15:59:20		2900	3256	3299	3193	3218	3181	3174.5	64152	59942	58338	60270	59060	61652	60569	99999	99999	99999	99999	99999	99999	99999	84967	76431	76935	74908	75610	77495	77724.3	71742	68191	65979	64715	65913	67422	67327	90471	91355	85638	88089	86983	87022	88259.7	73986	65697	64340	68004	68848
	1 day, 16:29:20		3003	3386	3291	3174	3148	3113	3185.83	64284	59884	59131	60530	59362	62173	60894	99999	99999	99999	99999	99999	99999	99999	85575	77923	77297	75578	75630	78128	78355.2	72395	68550	66316	65918	66510	67090	67796.5	91265	91427	85565	89252	86970	87419	88649.7	75185	66527	64459	67654	68755
	1 day, 16:59:20		2923	3142	3260	3045	3252	3213	3139.17	64875	60555	59150	60876	60067	62441	61327.3	99999	99999	99999	99999	99999	99999	99999	85723	77672	76972	75807	75769	77938	78313.5	72435	68647	66357	65643	67213	67766	68010.2	91769	91203	85769	89426	87317	87388	88812	75538	67066	64749	68560	69907
	1 day, 17:29:20		2958	3312	3300	3146	3145	3066	3154.5	65235	61491	59291	61351	60624	62874	61811	99999	99999	99999	99999	99999	99999	99999	86680	77786	77970	75959	76317	78597	78884.8	73299	69673	66926	65742	67260	68197	68516.2	91665	92072	85609	89810	87587	87941	89114	74915	67291	64947	68978	69786
	1 day, 17:59:20		2830	3269	3334	3198	3160	3264	3175.83	65448	61155	59804	62235	60924	63591	62192.8	99999	99999	99999	99999	99999	99999	99999	87160	78241	78044	76363	77287	78881	79329.3	72980	69486	68105	65818	67388	68213	68665	91812	93030	86500	90745	87418	88276	89630.2	75936	67338	65655	69544	69932
	1 day, 18:29:20		2849	3171	3306	3095	3191	3209	3136.83	66401	61055	60011	62028	61160	63348	62333.8	99999	99999	99999	99999	99999	99999	99999	87823	79222	78283	76191	77047	79176	79623.7	73552	69926	67338	66280	67889	68930	68985.8	92962	92341	86974	89754	88062	88391	89747.3	75763	68429	65855	69639	71081
	1 day, 18:59:20		3002	3223	3253	3137	3119	3101	3139.17	66411	62187	60614	61918	61671	63654	62742.5	99999	99999	99999	99999	99999	99999	99999	88126	79769	79053	76892	77834	79040	80119	73299	70350	68106	67181	68122	68821	69313.2	92789	93338	86989	90514	88718	88840	90198	76578	68791	66498	70493	70736
	1 day, 19:29:20		2938	3271	3273	3036	3195	3107	3136.67	66737	62145	60434	62548	61224	64051	62856.5	99999	99999	99999	99999	99999	99999	99999	88127	79716	79370	77075	78081	80163	80422	74373	70562	68278	66871	68180	69361	69604.2	93226	93967	86989	92125	89196	89143	90774.3	76794	68092	66890	70669	71726
	1 day, 19:59:20		2938	3292	3214	3228	3305	3112	3181.5	67223	61859	61178	63207	62023	64395	63314.2	99999	99999	99999	99999	99999	99999	99999	87675	80022	79294	77847	78292	79723	80475.5	73544	70022	68605	67130	68504	69205	69501.7	93689	94073	87639	90832	89177	89615	90837.5	77988	69262	66539	71537	72439
	1 day, 20:29:20		2894	3203	3260	3209	3189	3041	3132.67	67704	63032	61905	63155	62912	65023	63955.2	99999	99999	99999	99999	99999	99999	99999	88950	79882	79165	77771	78634	80520	80820.3	75315	70820	68918	67422	69033	70017	70254.2	93860	94660	88643	91817	89416	89351	91291.2	77581	69645	67301	71482	72274
	1 day, 20:59:20		2966	3236	3281	3098	3213	3106	3150	68291	63670	61552	63681	63460	65571	64370.8	99999	99999	99999	99999	99999	99999	99999	89523	80194	79892	77360	78750	80924	81107.2	74903	70822	68803	67291	68745	69546	70018.3	93484	94400	88009	92346	89364	89940	91257.2	77725	69134	67487	71675	72889
	1 day, 21:29:20		2945	3328	3275	3121	3177	3119	3160.83	68345	63591	62153	64497	64022	66070	64779.7	99999	99999	99999	99999	99999	99999	99999	88691	81103	80479	78472	78802	81278	81470.8	74953	71747	69351	67795	69413	70300	70593.2	94569	94843	88762	92543	90046	90128	91815.2	78384	69667	68098	72234	73010
	1 day, 21:59:20		2877	3277	3348	3203	3105	3101	3151.83	69331	64452	62521	64669	64021	66684	65279.7	99999	99999	99999	99999	99999	99999	99999	90389	80701	81069	78562	79181	81406	81884.7	75464	71332	69189	67794	69057	70463	70549.8	94880	95890	89095	92296	89912	90411	92080.7	78961	70145	68085	72313	73265
	1 day, 22:29:20		2817	3264	3290	3184	3098	3113	3127.67	68816	64183	62533	64903	64470	67011	65319.3	99999	99999	99999	99999	99999	99999	99999	90589	81488	80785	79676	79125	81700	82227.2	76099	72186	69473	68506	69984	71054	71217	95048	95777	89401	92835	91158	90965	92530.7	79005	70623	68406	72724	72342
	1 day, 22:59:20		2885	3265	3208	3107	3236	3031	3122	70205	64691	63166	65781	64817	67643	66050.5	99999	99999	99999	99999	99999	99999	99999	91286	82484	81374	79307	79631	82273	82725.8	76316	72450	70018	68854	70758	71213	71601.5	95856	95940	89323	93431	90446	90356	92558.7	79442	71109	69036	72833	73633
	1 day, 23:29:20		2894	3350	3174	3156	3211	3089	3145.67	70805	65919	63271	65954	65645	67940	66589	99999	99999	99999	99999	99999	99999	99999	91552	81833	81617	79651	80016	82259	82821.3	76418	71742	70522	68643	70352	71300	71496.2	94788	97152	89873	93601	90765	91813	92998.7	80234	71449	69267	73388	74073
	1 day, 23:59:20		2836	3235	3291	3127	3190	3092	3128.5	71254	65428	64552	66272	66145	68487	67023	99999	99999	99999	99999	99999	99999	99999	92446	82666	81616	80199	80959	82564	83408.3	76409	72688	69953	68873	70393	72078	71732.3	96205	96431	90197	94071	91845	91233	93330.3	80169	71791	69904	73626	75186
	2 days, 0:29:20		2863	3293	3320	3133	3222	3079	3151.67	71263	66405	64534	66688	66736	68761	67397.8	99999	99999	99999	99999	99999	99999	99999	92515	83215	81959	80534	81202	82894	83719.8	76816	72521	71054	69960	70803	71882	72172.7	95779	97370	90963	93748	91193	91794	93474.5	80359	72432	70093	74325	75120
	2 days, 0:59:20		2827	3327	3263	3202	3238	3110	3161.17	71321	66776	64928	66751	67450	69064	67715	99999	99999	99999	99999	99999	99999	99999	91739	83665	82992	80218	80666	82748	83671.3	76908	73310	70930	69635	71580	72687	72508.3	96957	97914	91537	93945	91860	93002	94202.5	80542	73046	70397	73936	75001
	2 days, 1:29:20		2814	3271	3226	3171	3196	3076	3125.67	72000	67146	65680	67020	67426	70168	68240	99999	99999	99999	99999	99999	99999	99999	92971	83460	82727	80782	80981	83622	84090.5	77590	73369	71418	70453	71727	72336	72815.5	96156	98484	91698	95336	92099	92629	94400.3	80798	72413	70422	74783	76310
	2 days, 1:59:20		2789	3272	3251	3193	3198	3087	3131.67	73207	67692	65652	67694	68032	70684	68826.8	99999	99999	99999	99999	99999	99999	99999	94023	83883	83454	80953	81588	84801	84783.7	78188	73565	71494	69731	71440	73178	72932.7	97182	98367	91637	95756	91825	92990	94626.2	80829	72786	70868	75042	76039
	2 days, 2:29:20		2825	3290	3249	3021	3150	3093	3104.67	73195	68352	66421	68305	68586	71108	69327.8	99999	99999	99999	99999	99999	99999	99999	93881	84052	83509	80953	81957	84762	84852.3	77849	74115	71549	70009	72146	73555	73203.8	97231	98864	92133	96033	92561	93449	95045.2	82044	73566	71426	75494	75638
	2 days, 2:59:20		2878	3243	3229	3125	3184	3183	3140.33	73796	69108	67156	68565	68634	71163	69737	99999	99999	99999	99999	99999	99999	99999	93774	84180	83394	81378	82318	84935	84996.5	78300	74390	71590	71266	72356	73221	73520.5	97247	99999	92581	94726	92953	93313	95136.5	81408	73748	72037	75771	76973
	2 days, 3:29:20		2810	3228	3276	3123	3242	3142	3136.83	74331	69635	67324	68485	69357	72584	70286	99999	99999	99999	99999	99999	99999	99999	94933	85020	83667	81370	82198	85625	85468.8	78398	73920	72170	70775	72390	73836	73581.5	97650	99425	92716	95625	92903	93617	95322.7	82364	73891	72165	76338	76932
	2 days, 3:59:20		2838	3212	3215	3088	3169	3100	3103.67	74390	69877	67651	69637	70214	72882	70775.2	99999	99999	99999	99999	99999	99999	99999	94903	85209	84385	82911	82304	85874	85931	78588	75020	72147	70893	73026	74284	73993	98427	99788	93066	96657	93296	93841	95845.8	83233	74345	72008	76487	77509
	2 days, 4:29:20		2779	3277	3221	3216	3168	3060	3120.17	74646	69693	68328	69686	69960	74203	71086	99999	99999	99999	99999	99999	99999	99999	95666	85427	84291	82659	82909	86344	86216	78840	74668	73032	71433	72945	74141	74176.5	97994	99999	93600	96426	93645	94071	95955.8	83313	74503	72472	76724	77533
	2 days, 4:59:20		2900	3287	3255	3174	3170	3078	3144	74955	70741	68521	70758	70896	73732	71600.5	99999	99999	99999	99999	99999	99999	99999	96196	85515	84324	83135	83481	86225	86479.3	78980	76073	72868	71761	73713	74911	74717.7	98194	99999	93366	96640	93371	94337	95984.5	83135	75136	72955	77175	78239
	2 days, 5:29:20		2819	3252	3253	3104	3300	3080	3134.67	74793	71335	69048	70859	71658	74668	72060.2	99999	99999	99999	99999	99999	99999	99999	95949	86097	84277	82871	83264	86952	86568.3	79596	75721	73044	72105	73629	75134	74871.5	98723	99999	93693	97661	94061	94411	96424.7	83012	75562	73175	77355	79279
	2 days, 5:59:20		2813	3224	3253	3196	3134	3146	3127.67	75180	71807	69369	70811	72113	75444	72454	99999	99999	99999	99999	99999	99999	99999	97294	87498	85811	83374	84130	87507	87602.3	80109	75393	73370	72129	73877	75156	75005.7	98887	99999	94991	97756	94131	95313	96846.2	83217	75669	73064	77844	78614
	2 days, 6:29:20		2816	3227	3235	3146	3142	3035	3100.17	76462	72235	70034	71609	72565	75287	73032	99999	99999	99999	99999	99999	99999	99999	96587	86675	86096	83709	84215	86811	87348.8	80870	76623	72976	72343	74653	75478	75490.5	98865	99999	94859	97771	94859	95722	97012.5	83947	75569	74554	78488	78973
	2 days, 6:59:20		2880	3282	3235	3089	3206	3219	3151.83	76595	72838	70472	71928	72692	76116	73440.2	99999	99999	99999	99999	99999	99999	99999	96794	87254	86327	84201	83669	87401	87607.7	80551	76455	73704	72033	74744	75488	75495.8	99304	99999	94892	97621	95413	95318	97091.2	84210	76114	74086	78021	79550
	2 days, 7:29:20		2811	3242	3217	3168	3199	3097	3122.33	76964	72793	70729	72687	72889	76750	73802	99999	99999	99999	99999	99999	99999	99999	98221	87342	86094	84077	84686	88407	88137.8	80718	77097	74521	72919	74516	76296	76011.2	99326	99999	94909	98020	95204	96094	97258.7	84777	76923	74923	79387	79415
	2 days, 7:59:20		2870	3184	3211	3186	3112	3019	3097	76945	74704	71381	73464	73665	76832	74498.5	99999	99999	99999	99999	99999	99999	99999	98014	87479	86852	85437	85048	88254	88514	81016	77205	74180	72736	75271	76559	76161.2	99999	99999	96013	97758	96361	95228	97559.7	85494	76922	74908	78973	80400
	2 days, 8:29:20		2819	3220	3248	3218	3184	3078	3127.83	78357	73304	71634	73963	74517	77565	74890	99999	99999	99999	99999	99999	99999	99999	99032	88021	86557	84389	85434	88141	88595.7	80295	77682	74042	73846	74968	76125	76159.7	99808	99999	95416	98856	95261	95807	97524.5	85641	77661	74770	79772	79967
	2 days, 8:59:20		2792	3317	3228	3142	3093	3114	3114.33	78346	74476	72741	74072	74649	78385	75444.8	99999	99999	99999	99999	99999	99999	99999	98576	88184	87574	85146	85714	88214	88901.3	80688	77978	74546	73433	75368	76698	76451.8	99999	99999	96271	99056	95965	96994	98047.3	85558	77416	75116	79597	80534
	2 days, 9:29:20		2772	3302	3303	3107	3214	3085	3130.5	78223	75110	73185	73866	75207	78724	75719.2	99999	99999	99999	99999	99999	99999	99999	99346	88590	87805	84960	85847	89539	89347.8	81141	77559	75361	73397	74818	76636	76485.3	99999	99999	95444	99718	96261	96544	97994.2	84981	78561	75265	80333	80530
	2 days, 9:59:20		2723	3306	3169	3173	3156	3029	3092.67	79060	75072	73733	75208	75596	79028	76282.8	99999	99999	99999	99999	99999	99999	99999	99262	89189	88498	85748	86423	88743	89643.8	81777	77241	75269	73783	75612	76738	76736.7	99999	99999	96628	99096	96908	96811	98240.2	85770	78070	75747	80143	81199
	2 days, 10:29:20		2786	3238	3253	3136	3189	3108	3118.33	79234	75608	74065	75805	75787	79481	76663.3	99999	99999	99999	99999	99999	99999	99999	99381	89522	88257	85647	86312	90686	89967.5	82280	78620	75152	74547	76232	77350	77363.5	99999	99999	95574	99999	96754	97299	98270.7	85611	78937	76731	80918	81252
	2 days, 10:59:20		2859	3309	3210	3083	3127	3051	3106.5	78585	76514	74141	75913	76314	80750	77036.2	99999	99999	99999	99999	99999	99999	99999	99999	89793	89046	86489	87018	90343	90448	82410	78162	75979	74383	76086	77649	77444.8	99999	99999	95970	99549	97056	97386	98326.5	85886	78909	77164	81346	82215
	2 days, 11:29:20		2723	3182	3257	3100	3214	2974	3075	79358	76463	74538	76614	76843	81430	77541	99999	99999	99999	99999	99999	99999	99999	99999	90479	88815	86655	86756	90874	90596.3	82247	78716	76347	74600	77085	78133	77854.7	99999	99999	97302	99999	97693	98422	98902.3	86544	79568	77162	81078	82548
	2 days, 11:59:20		2832	3235	3256	3066	3153	2979	3086.83	79834	77480	75629	77264	77368	82158	78288.8	99999	99999	99999	99999	99999	99999	99999	99999	90460	89556	87130	87384	90220	90791.5	82283	78958	76334	74974	76546	77760	77809.2	99999	99999	98071	99693	96653	97768	98697.2	86318	79691	77421	81296	83173
	2 days, 12:29:20		2759	3288	3170	3023	3153	3060	3075.5	80162	77931	75765	77215	77264	82301	78439.7	99999	99999	99999	99999	99999	99999	99999	99999	91747	89743	87475	87853	91330	91357.8	82721	79547	76359	74759	77464	79039	78314.8	99999	99999	97466	99999	97826	98669	98993	86249	79763	77131	82637	83102
	2 days, 12:59:20		2753	3193	3197	3116	3081	3016	3059.33	79986	78262	76056	78159	78509	83632	79100.7	99999	99999	99999	99999	99999	99999	99999	99999	90933	89470	87325	87703	91012	91073.7	83578	79242	76710	75702	77410	79322	78660.7	99999	99999	98028	99999	97438	98192	98942.5	86742	80143	78038	82356	83340
	2 days, 13:29:20		2721	3305	3209	3215	3187	3076	3118.83	80518	78434	77152	79216	79807	84196	79887.2	99999	99999	99999	99999	99999	99999	99999	99999	92130	90008	87223	88093	91542	91499.2	83669	79467	77094	75449	77636	79857	78862	99999	99999	98168	99999	97683	98605	99075.5	86541	80659	78317	82946	83743
	2 days, 13:59:20		2794	3271	3236	3134	3173	3010	3103	80032	79626	77863	78822	80549	85220	80352	99999	99999	99999	99999	99999	99999	99999	99999	91001	89959	87653	88591	92481	91614	82288	79759	77167	76329	78427	80679	79108.2	99999	99999	98447	99999	97740	98672	99142.7	86551	81567	78721	83226	84809
	2 days, 14:29:20		2751	3148	3156	3202	3067	3034	3059.67	81011	80287	77802	80254	81096	86610	81176.7	99999	99999	99999	99999	99999	99999	99999	99999	92152	90518	87858	89098	92631	92042.7	83806	79552	77575	75857	78266	80299	79225.8	99999	99999	98764	99999	98255	98815	99305.2	86645	81186	79078	82903	84735
	2 days, 14:59:20		2733	3224	3180	3116	3173	3086	3085.33	80595	81162	78778	81034	82106	87477	81858.7	99999	99999	99999	99999	99999	99999	99999	99999	92039	90196	88219	88614	92654	91953.5	84420	79651	77457	76067	77581	81534	79451.7	99999	99999	98693	99999	98885	99307	99480.3	86920	82185	79438	83457	84303
	2 days, 15:29:20		2632	3192	3245	3191	3103	3007	3061.67	81535	81356	80291	82244	82730	88769	82820.8	99999	99999	99999	99999	99999	99999	99999	99999	91860	90483	88731	88445	92653	92028.5	84701	80583	77810	76124	78848	81558	79937.3	99999	99999	99227	99999	98373	99844	99573.5	87383	82561	79394	84541	84687
	2 days, 15:59:20		2676	3300	3140	3099	3237	3045	3082.83	81694	82502	80258	82415	84390	90511	83628.3	99999	99999	99999	99999	99999	99999	99999	99999	93168	92082	89308	89089	92871	92752.8	85075	81100	78083	76949	78782	82027	80336	99999	99999	99473	99999	98886	99922	99713	87157	81954	78741	83938	85062
	2 days, 16:29:20		2607	3201	3284	3097	3124	2946	3043.17	81602	84249	81636	83352	86121	92913	84978.8	99999	99999	99999	99999	99999	99999	99999	99999	93387	92147	88783	90244	93604	93027.3	85015	81301	78197	77396	79704	82906	80753.2	99999	99999	99974	99999	98322	99999	99715.3	87505	82438	79547	85062	86279
	2 days, 16:59:20		2669	3149	3246	3052	3162	3038	3052.67	82082	84840	82108	84557	87389	95032	86001.3	99999	99999	99999	99999	99999	99999	99999	99999	92893	91396	89514	89887	93433	92853.7	85361	81610	79460	77362	80284	83019	81182.7	99999	99999	99999	99999	99837	99999	99972	87062	82351	79198	85421	86217
		Corrected for blank						stdev									Corrected for Blank (M9 medium)
	Time	KT2440	2213F -	2213F ackA	2213F pyrK-pyrD B	2213F nrdD-nrdG	2213F ackA-(pyrK-pyrD B)-(nrdD-nrdG)	KT2440	2213F -	2213F ackA	2213F pyrK-pyrD B	2213F nrdD-nrdG	2213F ackA-(pyrK-pyrD B)-(nrdD-nrdG)
	00:29:20	1323.83	1091	1417.67	712	656.167	737.167	158.006	147.009	63.7289	58.1816	465.868	67.6215
	00:59:20	1543	1273.17	1598.17	877.833	773.333	945.667	149.584	64.828	60.5761	89.2502	432.964	37.3171
	01:29:20	1806	1477.67	1810.5	1052.83	929.167	1085.83	112.938	140.57	51.5545	81.0671	466.643	89.5716
	01:59:20	2084.67	1828.67	2031.33	1336.67	1104.33	1300	87.372	152.192	109.201	125.717	489.427	77.804
	02:29:20	2466.83	2269.5	2361.83	1761.33	1336.17	1617	113.563	213.22	46.0626	212.375	418.341	94.7812
	02:59:20	2895.5	2823.5	2798.17	2438.33	1636.5	1900	108.947	249.896	100.071	389.288	496.088	128.612
	03:29:20	3401.5	3612.33	3298	3324.83	1996.5	2348.17	105.858	311.995	140.368	663.111	415.554	192.383
	03:59:20	3992.67	4619	3974.17	4409.5	2589.83	2912	137.996	486.275	187	883.996	434.59	201.986
	04:29:20	4822.5	6017.5	4892.5	5867.17	3141.5	3670.5	109.512	660.179	297.856	1200.14	406.591	288.368
	04:59:20	6304.33	8008.33	6062.17	8581.17	3989.5	4728.33	184.303	948.894	354.838	1395.9	487.102	442.546
	05:29:20	8791	10959.7	7710.33	12044.7	5169.67	6048.33	247.159	1318.86	400.089	1641.04	446.727	591.856
	05:59:20	11942	14868.2	9345.33	16842	6882.17	7966.83	315.689	1513.12	438.911	2086.87	618.095	562.547
	06:29:20	15353	19340.3	11501	22538.5	9198.17	10550.5	323.976	1405.16	545.468	1878.11	819.671	712.683
	06:59:20	17958.5	24712.3	14302.2	28301.3	12416.2	13855	456.275	1875.58	653.083	1759.08	1054.43	938.075
	07:29:20	19905.2	32119	17754.3	32388.8	16399.5	17779.3	527.525	1720.46	821.793	1179.85	1114.94	1235.51
	07:59:20	20933.7	40339.2	21879.5	34069	20993.7	21937.5	434.715	1950.89	922.332	872.175	1722.21	1296.14
	08:29:20	21443.8	49714.3	26097.2	33600.2	26840.8	26067	366.285	1879.05	964.417	1193.75	2117.78	1265.15
	08:59:20	23760.5	59151	29689.8	34846.8	32868.8	28863.3	523.436	1905.87	934.428	1254.95	2644.37	1345.52
	09:29:20	24976.5	63755	32281.3	36025.3	38043.3	30912.2	398.205	600.9	482.536	1094.33	3029.03	1901.37
	09:59:20	26185.3	65887.5	32949.5	37233.3	41575.8	32443.3	553.28	900.358	581.339	1111.59	2488.59	2250
	10:29:20	27339.8	68724.7	34143.7	38239.7	44659.2	33541.2	309.384	962.367	616.635	1226.17	2533.81	2286.13
	10:59:20	28424.5	71523.3	35845.7	39156.7	47649.5	34510.5	602.262	942.982	428.777	1226.93	2148.33	2336.59
	11:29:20	29467.2	73569.5	37448.2	40131.3	50513.3	35346.5	470.449	840.124	528.645	1166.15	1740.09	2468.33
	11:59:20	30464.3	75428.8	38950.3	40950.2	53206.7	35454.5	472.67	1025.46	770.786	1080.83	1286.57	2379.69
	12:29:20	31162	77495.7	40598.7	41807.8	55351.5	35362.3	342.862	1083.62	846.29	1166.98	954.516	2232.94
	12:59:20	31487.3	78886.8	42027.7	43918.2	56300.5	35547.7	317.757	973.741	825.491	641.967	1231.46	1951.27
	13:29:20	32398.8	79922	43158.5	44439.2	56337	36132.8	835.069	963.751	790.088	655.423	1079.72	1824.09
	13:59:20	33827.7	80225.2	43910.3	44570.3	56896.5	36950.2	461.822	1244.11	808.765	590.328	1453.19	1826.96
	14:29:20	33991	80647.5	44872	44896.8	57205.7	37867.8	501.232	1294.57	961.828	811.659	1693.07	1857.42
	14:59:20	34337	81782.7	45838.3	45418.2	57394.8	38567.2	590.593	1036.33	807.443	858.068	1511.63	1894.37
	15:29:20	34882.2	83403.3	46904.3	45818.2	58565.3	39594.5	570.795	1334.84	1125.73	741.46	1371.38	2120.68
	15:59:20	35230	84733.2	48104.5	46512.5	59543.5	40383.7	697.787	1284.35	1050.91	1072.62	1778.31	1974.79
	16:29:20	35830	86358.5	49215.3	46853	60340.7	41209.8	806.896	1441.17	1090.8	974.898	1939.23	2029.57
	16:59:20	36583.5	87531.8	50447.5	47342	61430.5	41979.2	730.502	1543.26	1191.1	999.291	1860.71	2081.65
	17:29:20	37176.3	88595.5	51790.3	47898.2	62413.8	42667.2	824.589	1738.37	1184.41	948.499	2337.66	2125.42
	17:59:20	37878.5	89618.3	52723	48347.3	63519.2	43407.3	681.451	1730.75	1000.69	1002.04	2283.82	2047.47
	18:29:20	38474	90641	53675.8	49051.8	64214.7	44103.3	734.953	1718.63	999.645	999.141	2127.43	1897.21
	18:59:20	39014	91297.3	54667.5	49512.2	64891.8	44762.8	710.093	1919.23	1423.47	1266.16	2225.74	1688.82
	19:29:20	39687.7	92328.5	55323.3	49962.2	65570.3	45464.3	917.723	1638.17	1286.04	1038.95	2079.55	1923.34
	19:59:20	40165.3	92867.2	55922.8	50507.3	66167.5	46097.7	769.016	1604.3	1412.51	1215.71	2162.47	2013.35
	20:29:20	40582.5	93432.3	56675.8	50960.3	66745	46498.8	624.471	1778.66	1557.64	1179.62	2058.08	2065.39
	20:59:20	41145.2	94180.3	57569	51357.5	67269.5	47081.2	741.308	1455.08	1624.23	1435.23	2075.06	1983.18
	21:29:20	41669.3	94654.7	58090.5	51908.7	67868.2	47777.7	750.27	1228.31	1634.48	1471.07	2017.55	2143.73
	21:59:20	42307.5	95227	58599.5	52173.8	68878.2	48479.7	689.043	937.048	1612.93	1159.55	2105.88	1929.47
	22:29:20	42696.7	95525.5	58977.3	52904.5	69122.2	48838.3	1035.99	828.316	1465.79	1254.22	1888.27	1991.32
	22:59:20	43293.3	96138.3	59720	53157.3	69564.7	49413.8	725.536	682.248	1911.39	1222.42	1932.41	2020.29
	23:29:20	43824.2	96484.5	60256.3	53386.8	70095.2	50007.7	811.32	451.949	1668.24	1200.63	1935.4	2265.87
	23:59:20	44257.2	96795.5	60683.5	53938.3	70665.7	50589.7	878.756	106.158	1974.96	1516.34	1827.59	2190.22
	1 day, 0:29:20	44844	96861.5	61447.7	54474	71456	51108.7	840.712	0	1899.49	1483.58	1928.07	2325.91
	1 day, 0:59:20	45395.2	96832.8	61820.3	54820.8	71693.5	51498.7	1051.54	0	2054.46	1553.22	1878.07	2421.64
	1 day, 1:29:20	45842.3	96878.7	62414.7	55241.3	72511.5	52118.5	1011	0	2135.02	1534.51	1989.89	2127.77
	1 day, 1:59:20	46376	96849.3	63050	55583.5	73118.2	52378.2	1073.56	0	2130.54	1372.52	1775.49	2459.94
	1 day, 2:29:20	46893.8	96914.3	63530.8	56071.8	73455.8	53033.7	1147.07	0	2174.91	1522.38	2035.1	2470.96
	1 day, 2:59:20	47257	96909.3	63881.8	56413.5	74064.8	53636	928.833	0	2356.95	1773.49	2225.34	2632.75
	1 day, 3:29:20	47712.5	96823.7	64168.7	56596.8	74435.3	53955.5	1143.73	0	2185.63	1610.27	1975.67	2499.73
	1 day, 3:59:20	47960.5	96878.8	64791.2	57138.2	75168.3	54511.7	1069.3	0	2263.35	1567.46	1859.12	2488.88
	1 day, 4:29:20	48633.8	96849.3	64959.8	57472	75187.5	55302.8	1191.6	0	2200.96	1527.61	1855.53	2593.43
	1 day, 4:59:20	48955	96842.3	65418	57899.7	75457.8	55565.3	1146.35	0	2228.95	1850.47	2154.96	2615
	1 day, 5:29:20	49736	96873.7	65988	57965.7	76238.3	56057.2	1230.64	0	2549.04	1785.51	2149.12	2784.62
	1 day, 5:59:20	49809.2	96866.8	66366.8	58579.7	76855.8	56872.8	1316.78	0	2775.37	1860.33	1881.13	2904.26
	1 day, 6:29:20	50312.2	96849.7	66724.3	58828.7	77289.2	57088.3	1335.95	0	3037.46	1935.77	2271.74	2993.98
	1 day, 6:59:20	50861.3	96852.5	67001	58932.8	77614.2	57644	1380.36	0	2579.53	1633.82	2061.3	2811.25
	1 day, 7:29:20	50990.8	96824	67721.8	59561.7	78550	57911.7	1439.85	0	2663.56	1949.49	2138.59	2984.14
	1 day, 7:59:20	51447.7	96811.5	67995.5	59726.3	78781.2	58234.8	1302.27	0	2459.29	2011.8	2064.39	2805.35
	1 day, 8:29:20	51948	96859	68694.2	60063.7	79318.2	58764.7	1465.96	0	2878.33	2103.31	2131.32	2735.76
	1 day, 8:59:20	52399.2	96836.2	68929.7	60275	79859.3	59125.5	1566.23	0	3046.34	2100.17	2055.09	2971.09
	1 day, 9:29:20	52533.3	96847.8	69599	60524.7	80164.2	59537.7	1551.04	0	3324.31	2009.92	1866.42	3069.5
	1 day, 9:59:20	52958.2	96856.3	70053	60855.2	80751.5	59958	1605.25	0	3023.99	2151.46	2070.47	3002.29
	1 day, 10:29:20	53548.3	96856.3	70499.8	61182.3	81173	60622.8	1611.75	0	3113.15	1891.22	2205.88	2952.3
	1 day, 10:59:20	53904	96839.8	70916.7	61596.7	81230	61056	1666.33	0	3390	2363.59	2290.8	3071.2
	1 day, 11:29:20	54242.3	96850	71292.3	61884	81587.2	61090.8	1787.77	0	3407.71	2119.09	2413.48	3198.18
	1 day, 11:59:20	54601.2	96834.3	71628.8	62061	82090.2	61693	1744.41	0	3299.11	2227.08	2182.02	3261.67
	1 day, 12:29:20	54908.3	96796.2	72162.8	62240.7	82506.7	62202.8	1746	0	3454.05	1834.88	2432.21	3238.5
	1 day, 12:59:20	55284.2	96858.7	72336	62625.3	82759.3	62504.2	1770.66	0	3439.42	2247.43	2181.41	3326.91
	1 day, 13:29:20	55655.3	96825.5	72743.8	62904.5	83281	62842.8	1766.88	0	3447.65	2547.16	2120.3	3135.22
	1 day, 13:59:20	55887.3	96823.8	73236.8	63195.8	83749.8	63466.5	1903.97	0	3713.76	2122.35	2273.62	3271.86
	1 day, 14:29:20	56576.2	96817.7	73789.5	63521.5	83606.8	63659.5	1926.21	0	3564.84	2302.03	2416.38	3343.34
	1 day, 14:59:20	56630.3	96842.2	73701.2	63763.7	84334.7	64184	1820.33	0	3637.6	2127.84	2353.61	3279.67
	1 day, 15:29:20	57017.8	96830.5	74033	64320.7	84733.8	64438.2	1925.19	0	3745.55	2027.01	2688.08	3315.5
	1 day, 15:59:20	57394.5	96824.5	74549.8	64152.5	85085.2	65045.2	2085.56	0	3666.24	2485.43	2215.18	3321.37
	1 day, 16:29:20	57708.2	96813.2	75169.3	64610.7	85463.8	65345.8	1986.74	0	3704.68	2432.65	2398.64	3624.87
	1 day, 16:59:20	58188.2	96859.8	75174.3	64871	85672.8	66012	2047.22	0	3741.92	2408.99	2381.61	3617.83
	1 day, 17:29:20	58656.5	96844.5	75730.3	65361.7	85959.5	66217.5	2045.83	0	3950.85	2687.68	2519.3	3342.21
	1 day, 17:59:20	59017	96823.2	76153.5	65489.2	86454.3	66587.3	2046.77	0	3932.61	2430.94	2611.03	3495.93
	1 day, 18:29:20	59197	96862.2	76486.8	65849	86610.5	67065.2	2283.54	0	4190.72	2568.14	2426.22	3289.78
	1 day, 18:59:20	59603.3	96859.8	76979.8	66174	87058.8	67519	2047.23	0	4053.88	2219.3	2490.18	3343.92
	1 day, 19:29:20	59719.8	96862.3	77285.3	66467.5	87637.7	67799	2263.63	0	3942.64	2644.83	2738.95	3456.21
	1 day, 19:59:20	60132.7	96817.5	77294	66320.2	87656	68449.8	2227.4	0	3624.29	2196.51	2572.23	3814.9
	1 day, 20:29:20	60822.5	96866.3	77687.7	67121.5	88158.5	68610.8	2096.56	0	4095.87	2730.8	2550.2	3427.96
	1 day, 20:59:20	61220.8	96849	77957.2	66868.3	88107.2	68761.8	2304.37	0	4307.38	2655.78	2525.52	3536.12
	1 day, 21:29:20	61618.8	96838.2	78310	67432.3	88654.3	69203.2	2160.69	0	3725.66	2497.64	2552.62	3530.71
	1 day, 21:59:20	62127.8	96847.2	78732.8	67398	88928.8	69495	2393.24	0	4312.06	2699.76	2785.63	3678.26
	1 day, 22:29:20	62191.7	96871.3	79099.5	68089.3	89403	69739.8	2237.77	0	4217.97	2709.64	2493.94	3589.98
	1 day, 22:59:20	62928.5	96877	79603.8	68479.5	89436.7	70164.2	2512.32	0	4396.22	2602.5	2927.5	3497.62
	1 day, 23:29:20	63443.3	96853.3	79675.7	68350.5	89853	70665	2543.71	0	4402.02	2635.22	2719.54	3691.66
	1 day, 23:59:20	63894.5	96870.5	80279.8	68603.8	90201.8	71109	2450.69	0	4526.7	2684.76	2640.05	3506.64
	2 days, 0:29:20	64246.2	96847.3	80568.2	69021	90322.8	71435.3	2320.64	0	4424.51	2440.89	2641.87	3431.5
	2 days, 0:59:20	64553.8	96837.8	80510.2	69347.2	91041.3	71505.3	2212.31	0	4179.92	2515.58	2663.16	3352.32
	2 days, 1:29:20	65114.3	96873.3	80964.8	69689.8	91274.7	71900.5	2356.11	0	4515.63	2531.85	2697.06	3555.62
	2 days, 1:59:20	65695.2	96867.3	81652	69801	91494.5	72225.3	2680.2	0	4750.39	2919.83	2872.68	3428.09
	2 days, 2:29:20	66223.2	96894.3	81747.7	70099.2	91940.5	72675.3	2413.4	0	4638.06	2705.39	2739.95	3570.28
	2 days, 2:59:20	66596.7	96858.7	81856.2	70380.2	91996.2	72964.3	2373.03	0	4484.44	2602.11	2928.82	3207.31
	2 days, 3:29:20	67149.2	96862.2	82332	70444.7	92185.8	73249	2643.74	0	4910.02	2633.11	2753.03	3468.02
	2 days, 3:59:20	67671.5	96895.3	82827.3	70889.3	92742.2	73778.2	2436.52	0	4597.54	2690.96	2867.39	3788.42
	2 days, 4:29:20	67965.8	96878.8	83095.8	71056.3	92835.7	73956.8	2651.95	0	4842.22	2543.4	2651.98	3681.23
	2 days, 4:59:20	68456.5	96855	83335.3	71573.7	92840.5	74348.2	2333.42	0	4903.64	2577.37	2750.6	3444.16
	2 days, 5:29:20	68925.5	96864.3	83433.7	71736.8	93290	74726.5	2257.11	0	4862.21	2670.15	2708.89	3373.29
	2 days, 5:59:20	69326.3	96871.3	84474.7	71878	93718.5	74834	2413.41	0	5041.69	2772.77	2370.55	3442.74
	2 days, 6:29:20	69931.8	96898.8	84248.7	72390.3	93912.3	75406.2	2396.5	0	4705.87	3070.92	2184.8	3318.71
	2 days, 6:59:20	70288.3	96847.2	84455.8	72344	93939.3	75498.3	2413.8	0	4760.57	2906.61	2210.41	3492.66
	2 days, 7:29:20	70679.7	96876.7	85015.5	72888.8	94136.3	76074.7	2499.09	0	5195.36	2736.13	2166.19	3315.77
	2 days, 7:59:20	71401.5	96902	85417	73064.2	94462.7	76468.2	2142.73	0	4808.99	2872.85	2059.4	3637.26
	2 days, 8:29:20	71762.2	96871.2	85467.8	73031.8	94396.7	76783.5	2580.35	0	5316.06	2476.99	2264.04	3671.41
	2 days, 8:59:20	72330.5	96884.7	85787	73337.5	94933	76819.3	2359.18	0	4911.41	2617.45	1856.69	3570.72
	2 days, 9:29:20	72588.7	96868.5	86217.3	73354.8	94863.7	77033.3	2271.03	0	5185.82	2699.36	2126.99	3201.75
	2 days, 9:59:20	73190.2	96906.3	86551.2	73644	95147.5	77403.2	2229.05	0	4906.97	2749.63	1633.14	3443.11
	2 days, 10:29:20	73545	96880.7	86849.2	74245.2	95152.3	77764.2	2187.11	0	4985.66	2823.28	1973.72	2981.43
	2 days, 10:59:20	73929.7	96892.5	87341.5	74338.3	95220	78138.8	2307.77	0	4920.69	2777.73	1740.16	3003.37
	2 days, 11:29:20	74466	96924	87521.3	74779.7	95827.3	78494.2	2447.55	0	4938.75	2591.15	1253.98	3170.83
	2 days, 11:59:20	75202	96912.2	87704.7	74722.3	95610.3	78833	2323.15	0	4727.76	2574.77	1401.09	3143.29
	2 days, 12:29:20	75364.2	96923.5	88282.3	75239.3	95917.5	79025	2373.64	0	4577.99	2780.29	1169.16	3202.71
	2 days, 12:59:20	76041.3	96939.7	88014.3	75601.3	95883.2	79447.2	2550.57	0	4640.49	2795.66	1184.2	3094.25
	2 days, 13:29:20	76768.3	96880.2	88380.3	75743.2	95956.7	79570.3	2408.89	0	4577.29	2854.5	1052.86	2856.14
	2 days, 13:59:20	77249	96896	88511	76005.2	96039.7	80128.7	2565.22	0	4449.78	2234.2	987.205	2766.68
	2 days, 14:29:20	78117	96939.3	88983	76166.2	96245.5	80244.5	2918.43	0	4293.45	2728.79	784.881	2814.69
	2 days, 14:59:20	78773.3	96913.7	88868.2	76366.3	96395	80460.3	2962.42	0	4322.4	3098.2	601.898	2558.26
	2 days, 15:29:20	79759.2	96937.3	88966.8	76875.7	96511.8	80969.8	3030.54	0	4243.84	3032.81	659.937	2761.28
	2 days, 15:59:20	80545.5	96916.2	89670	77253.2	96630.2	80796	3627.47	0	3960.65	2995.46	454.004	3121.37
	2 days, 16:29:20	81935.7	96955.8	89984.2	77710	96672.2	81446.3	4242.93	0	3888.5	2898.39	682.664	2962.21
	2 days, 16:59:20	82948.7	96946.3	89801	78130	96919.3	81396.8	4846.29	0	3833.33	2806.63	66.1362	3061.67
[truncated: 2 more columns]

## Sheet: Normalized fluorescence
	Normalized fluorescence
	OD495/OD600 vs time
		OD495/OD600							stdev
	Time	KT2440	2213F -	2213F ackA	2213F pyrK-pyrD B	2213F nrdD-nrdG	2213F ackA-(pyrK-pyrD B)-(nrdD-nrdG)		KT2440	2213F -	2213F ackA	2213F pyrK-pyrD B	2213F nrdD-nrdG	2213F ackA-(pyrK-pyrD B)-(nrdD-nrdG)
	00:29:20	17809.4	69638.3	41901.5	68903.2	57058	22566.3		0.496316	0.471039	0.142026	0.261925	1.20587	0.471738
	00:59:20	19010.3	59679.7	43193.7	53202	53953.5	28370		0.765172	0.22332	0.0766234	0.612519	1.70275	0.243754
	01:29:20	20959.4	64715.3	43452	51778.7	61263.7	30586.9		0.537692	0.46196	0.167585	0.652073	1.6608	0.61189
	01:59:20	24007.7	73146.7	44320	44804.5	72813.2	33191.5		0.227838	0.766518	0.276258	1.36563	1.40719	0.821438
	02:29:20	25563	79168.6	45274.8	41770.8	80979.8	41639.5		0.334321	0.908792	0.161329	3.04717	1.39168	0.851977
	02:59:20	25737.8	80671.4	43721.4	41680.9	81148.8	41007.2		0.355818	1.30729	0.527314	7.294	2.09692	1.57254
	03:29:20	24559.6	81481.2	40301.4	40795.5	77283.9	39912.2		0.405865	2.22079	1.04446	17.2447	2.07638	3.45737
	03:59:20	22140.5	79637.9	37316.1	38122.5	74349.3	36400		0.679786	5.2823	1.99924	36.4338	2.991	5.42887
	04:29:20	19914	72939.4	33858.1	35097.7	64551.4	31779.2		0.931177	11.9594	4.63897	64.548	4.21758	11.1004
	04:59:20	20479.7	66093.5	30565.5	36776.4	57402.9	28228.9		1.0646	25.8783	7.38767	73.8414	8.19577	24.3581
	05:29:20	21832	61571.2	28823.7	39861	50766	25538.4		2.56379	47.2121	9.53327	91.1201	10.7861	38.3464
	05:59:20	23804.7	59831.7	26128.6	44457.5	47627.5	24351		2.95918	65.9167	10.54	127.69	19.2402	33.9051
	06:29:20	25890.4	57703.6	25864.3	48731.9	45610.7	25848.5		3.74703	70.121	13.5619	134.017	34.0787	46.0697
	06:59:20	26429	56679.7	27355.1	51348	43796	27933.5		5.56892	87.545	16.344	137.643	57.3958	59.4437
	07:29:20	26036.8	61334.8	29731	49638.1	44766.6	30092		5.91911	74.8009	20.2129	89.8015	59.0885	73.6862
	07:59:20	24642.3	66438.4	32868.6	44399.2	47035.8	31855		3.78726	76.9	21.5097	98.4185	93.2011	73.6118
	08:29:20	22683.9	71617.3	35498.3	36601.5	49766.7	32347.9		7.3865	63.3928	21.1506	92.0012	123.854	90.719
	08:59:20	21316.2	75640.7	37143.2	34041.2	52103.8	30635.1		4.72448	58.0336	21.5013	34.3376	164.278	62.8252
	09:29:20	21630.9	68345.5	36593.2	34109.5	52066.6	31135.3		2.74733	14.9643	14.2744	26.8657	193.564	80.8422
	09:59:20	22266.4	65953.5	34044.6	34369.2	47733.4	31755.3		3.71014	14.9624	10.8385	25.9241	119.415	90.8446
	10:29:20	22891.3	66176.9	33633.6	34357.3	47059.2	31999.8		1.95345	14.009	8.71544	26.3213	93.7029	87.2501
	10:59:20	23553	67200.1	34356.9	34448.7	48358.8	32373.8		3.75952	12.8836	5.48209	23.9801	78.7785	84.2686
	11:29:20	24169.9	67629.4	35031	34556.3	49717.8	32547.4		2.94548	11.3795	6.30323	20.7615	62.5409	75.3615
	11:59:20	24784.5	68323.2	35772.5	34620.4	51143.9	31788.3		3.12701	14.2486	9.07762	20.866	44.3446	54.8258
	12:29:20	25242.6	69492.5	36885.5	34753	52333.6	30983.4		2.39922	13.7993	9.90798	19.4948	29.7874	47.6826
	12:59:20	25129.6	69077.8	37530.3	35802.9	51881.9	30456.4		3.20551	10.7274	9.90589	9.19083	27.8828	43.6433
	13:29:20	25544.4	68367.8	37874.9	35579.8	50481.2	30569.2		7.43165	11.1507	9.42051	6.28204	19.3468	43.3146
	13:59:20	26486.5	68083.6	37794	35349.9	49647.9	30942.2		4.86779	19.5078	10.4254	4.98702	27.5672	42.1667
	14:29:20	26400.8	68009.1	38124	35515	49138.7	31451.7		3.79968	15.6851	12.1574	6.46616	36.6215	37.7458
	14:59:20	26545.8	68323	38579	35875.3	49020.5	31738.2		4.1928	11.0017	10.0027	6.22912	32.0475	30.8653
	15:29:20	26870.3	68985.4	39179.5	36110.5	49751.1	32256.2		3.51862	13.3061	13.49	5.12985	26.8174	27.834
	15:59:20	26992.7	69292.5	39843.6	36513.8	50170.1	32532.5		4.08469	11.7432	11.6029	6.39989	31.6719	22.4727
	16:29:20	27292.1	69794	40351.5	36608.7	50311.8	32849.6		5.15404	12.4559	11.8374	5.8168	31.4311	20.444
	16:59:20	27848.4	70400.9	41114.5	37000.4	50937.4	33286		4.63739	12.4006	12.1332	5.67635	28.2783	19.0332
	17:29:20	27969.7	70137.6	41487.6	37015.6	50880.8	33294.7		5.76033	13.9936	11.8302	5.10489	36.0864	19.2778
	17:59:20	28387.6	70528.6	41932.4	37290.7	51384	33649.1		4.83302	15.0652	9.77913	5.47618	36.4459	18.7393
	18:29:20	28697.7	70887.1	42358.9	37722.5	51557.3	33956.1		5.64369	14.9597	9.66439	5.67843	33.6825	17.0959
	18:59:20	28985.1	71057.7	42898.9	37998.6	51789.2	34279.1		5.90275	18.4353	14.161	6.83025	35.4096	16.2572
	19:29:20	29333.1	71434	43114.7	38202.2	51964.3	34608.7		7.43299	15.2886	12.716	5.8925	33.4392	18.4347
	19:59:20	29547.8	71537.2	43345.4	38550.3	52155.1	34935.7		6.60936	14.5423	13.9665	6.80869	35.313	20.0831
	20:29:20	29727.1	71659.7	43680.8	38812.1	52342.2	35071.4		5.5293	18.1969	15.4723	6.85465	34.2656	22.0395
	20:59:20	30003.8	72003.3	44170.6	39045.2	52540.6	35394.9		5.83707	14.2469	16.7225	8.21972	35.941	20.2407
	21:29:20	30224.4	72117.8	44377.8	39389.4	52781.5	35788.5		6.10906	12.1514	16.6177	9.14751	35.9479	23.0654
	21:59:20	30550.6	72342.6	44596.3	39510.7	53400.8	36223.9		5.16399	9.51307	16.3536	7.28763	38.611	20.4075
	22:29:20	30669.2	72358.7	44736.3	39968.1	53424.3	36387.7		8.43339	8.50656	15.141	8.41042	35.5276	21.3978
	22:59:20	30982.8	72676.1	45162.6	40108.7	53621.3	36738.9		6.02966	7.35332	19.367	9.23443	36.9826	22.168
	23:29:20	31165.7	72736.1	45402.2	40180.8	53864.1	37088.5		6.46515	4.51422	17.2322	8.88788	38.1557	24.348
	23:59:20	31306.6	72778.6	45581	40494.2	54163.8	37441.5		7.31887	1.0897	20.3622	12.222	37.5509	24.8825
	1 day, 0:29:20	31554.4	72673.4	46034	40830	54671.8	37760.4		7.53834	0	19.581	13.3358	40.4879	26.2598
	1 day, 0:59:20	31778.2	72561.1	46186.3	41028.4	54762.7	38006.4		9.69279	0	21.7972	14.0793	40.7921	27.9767
	1 day, 1:29:20	31894	72414.6	46502.9	41255.7	55246.9	38364.7		10.7835	0	23.2968	15.2141	44.3528	25.3553
	1 day, 1:59:20	32064.5	72167.9	46784.6	41356.8	55532.8	38428.6		11.0738	0	22.9334	14.5426	40.0752	28.9256
	1 day, 2:29:20	32262.7	72180.5	47065.7	41694.3	55746.9	38881		11.6622	0	24.235	16.6328	46.9576	28.971
	1 day, 2:59:20	32316.2	71935.7	47139.5	41792.9	56031.9	39174.2		9.91142	0	25.4179	20.1091	52.4617	30.9166
	1 day, 3:29:20	32435.4	71721.2	47240.7	41856.4	56213	39340.5		12.2064	0	25.0888	18.9072	48.6297	27.7008
	1 day, 3:59:20	32453.3	71629.5	47576.4	42168.4	56666.7	39654.5		11.6434	0	26.0989	19.0346	45.9833	28.8967
	1 day, 4:29:20	32636.5	71308.9	47508.4	42269.2	56489.5	40040.7		14.1528	0	26.7909	19.3329	47.0697	33.6814
	1 day, 4:59:20	32709.4	71155.3	47756.2	42521.2	56586.3	40162.9		13.8515	0	28.8359	24.0419	57.7018	34.2321
	1 day, 5:29:20	33065.5	70987.1	48032	42491.6	57021.9	40406.4		15.7918	0	34.5643	24.2899	58.9463	39.318
	1 day, 5:59:20	32975.3	70800.5	48173.4	42847.5	57369.4	40891.2		17.6861	0	38.8717	25.2256	53.2254	41.2637
	1 day, 6:29:20	33143.7	70581.6	48316	42945.9	57535.4	40913.8		18.9057	0	44.5034	27.5782	66.2893	45.7861
	1 day, 6:59:20	33362.6	70404	48382	42938.3	57641.4	41203.7		20.7039	0	40.0423	23.9323	61.5693	44.8275
	1 day, 7:29:20	33305.6	70230.2	48808.5	43322.8	58206.7	41291.7		21.6025	0	42.4836	29.1164	65.134	49.5762
	1 day, 7:59:20	33458.3	70018	48900	43353.3	58219.9	41418.8		20.6401	0	40.3927	31.6563	65.4871	49.8269
	1 day, 8:29:20	33652.3	69883.8	49325.6	43529.7	58515.8	41711.6		23.7649	0	49.185	33.4266	69.5923	50.3088
	1 day, 8:59:20	33809.5	69716.5	49411.9	43609.1	58756.1	41878.5		26.7163	0	53.9699	34.3234	68.3791	57.5629
	1 day, 9:29:20	33787.1	69574.6	49832.2	43731.7	58872.1	42110.8		27.2147	0	59.1971	33.2802	64.4254	61.0102
	1 day, 9:59:20	33922.2	69364.8	50043.8	43896.5	59136.9	42323.3		29.2623	0	54.7473	36.5537	73.7672	61.5579
	1 day, 10:29:20	34194.3	69199.6	50285.2	44068.9	59315.3	42712.2		31.1475	0	58.6286	33.2553	80.9342	63.4849
	1 day, 10:59:20	34304.6	68982.4	50486.5	44282.3	59198.3	42941.7		33.7351	0	65.5946	42.6932	85.5146	68.1618
	1 day, 11:29:20	34395.9	68818.1	50675.7	44446.3	59343.3	42900.9		36.9294	0	66.8351	37.9883	92.8568	73.0909
	1 day, 11:59:20	34532.2	68636.3	50824.6	44514.8	59572	43268		37.8085	0	65.4189	42.2186	86.0022	77.7003
	1 day, 12:29:20	34620.6	68455.6	51124.9	44585	59765.8	43569.6		38.8487	0	70.497	34.6722	98.9453	78.5205
	1 day, 12:59:20	34759	68314.6	51138.9	44801.7	59818.8	43714.3		41.1984	0	71.5007	43.9582	91.6132	84.1496
	1 day, 13:29:20	34890	68107	51330.5	44937.1	60058.4	43889.8		42.2687	0	74.3845	51.0809	91.247	81.6221
	1 day, 13:59:20	34944.1	67962.4	51593.4	45102.3	60280.6	44279		47.2821	0	80.192	42.5882	99.7158	88.0794
	1 day, 14:29:20	35282.9	67791.6	51885.3	45291.6	60076.8	44356.9		49.585	0	78.3184	46.3084	108.887	91.5287
	1 day, 14:59:20	35243.4	67666.6	51762.5	45410.3	60498.3	44686		48.2908	0	82.8676	44.0777	108.742	92.709
	1 day, 15:29:20	35414.8	67501.2	51904.4	45763.5	60661.4	44811		53.0937	0	86.2208	42.7246	126.745	96.1477
	1 day, 15:59:20	35575.1	67364	52199.7	45606	60847.6	45191.2		59.2191	0	86.1606	52.7708	106.823	98.3409
	1 day, 16:29:20	35699.5	67223.6	52547.6	45893.7	61002	45358.1		59.1958	0	89.4177	53.2614	117.916	110.187
	1 day, 16:59:20	35926	67116.2	52471.6	46035	61078.5	45783.4		62.2571	0	92.3883	53.4069	119.641	113.381
	1 day, 17:29:20	36185.4	67035.9	52816.7	46372.2	61232	45910		64.2458	0	99.3228	60.6647	129.767	108.233
	1 day, 17:59:20	36351.7	66897.6	53068.6	46440.7	61518.7	46150.4		65.9555	0	101.786	55.4908	137.375	115.115
	1 day, 18:29:20	36395.3	66763.1	53202.1	46640.8	61505.9	46422.6		76.3354	0	110.264	60.8529	130.213	111.79
	1 day, 18:59:20	36618.9	66669.6	53501.6	46843.3	61765.8	46720.6		70.1934	0	108.153	53.152	135.621	114.96
	1 day, 19:29:20	36626.7	66541.6	53614.5	46990.1	62066.3	46854.9		80.0495	0	108.817	64.5775	153.417	121.188
	1 day, 19:59:20	36842.2	66442.3	53571	46869.4	62020.8	47299.2		79.956	0	101.361	54.4452	145.74	137.621
	1 day, 20:29:20	37234.5	66384.7	53800.3	47413.4	62324.8	47405		77.9967	0	117.937	69.3733	146.879	126.944
	1 day, 20:59:20	37436.3	66282	53924.7	47201.2	62222.6	47465.6		86.5832	0	124.941	67.4675	148.631	133.746
	1 day, 21:29:20	37668.2	66184	54137.6	47588.1	62579.5	47775.7		83.0896	0	111.114	64.5805	152.188	136.153
	1 day, 21:59:20	37929.1	66062.2	54336	47513.6	62662.7	47916.6		93.6782	0	131.427	70.704	168.651	143.947
	1 day, 22:29:20	37960.3	66048.6	54570.2	47989.7	62982	48096.4		88.6638	0	129.506	72.087	154.566	143.15
	1 day, 22:59:20	38367.1	65917.7	54823.6	48191.1	62895	48333.5		102.068	0	137.876	71.8969	183.739	142.841
	1 day, 23:29:20	38673.2	65841.8	54835.3	48100.3	63143.4	48667.4		104.298	0	139.253	73.6497	173.265	152.457
	1 day, 23:59:20	38932.4	65786.4	55244.8	48267.2	63358.8	48990		102.969	0	146.833	76.0439	171.929	147.708
	2 days, 0:29:20	39134.7	65681.5	55379.7	48526.6	63384.4	49186.6		99.1397	0	144.343	71.0797	174.144	147.099
	2 days, 0:59:20	39310.2	65630.5	55320.8	48755.9	63866.2	49240.4		95.5735	0	138.75	72.5545	178.097	145.905
	2 days, 1:29:20	39639.4	65558.3	55588.6	48973.9	63970.1	49501.2		103.362	0	151.92	74.9602	183.265	158.066
	2 days, 1:59:20	39984.9	65495.2	56034.8	49023.3	64079.3	49707.7		119.714	0	162.176	87.9721	197.388	154.495
	2 days, 2:29:20	40302.2	65476.5	56061.9	49238.5	64361.6	50034.7		108.822	0	161.415	83.3461	190.876	164.041
	2 days, 2:59:20	40517.1	65386.1	56091.5	49401.1	64340.5	50210.6		108.449	0	158.051	80.6138	206.798	149.072
	2 days, 3:29:20	40845	65315	56378.9	49423.3	64413.1	50389.1		121.815	0	174.832	83.5767	197.02	163.946
	2 days, 3:59:20	41158.5	65278.7	56679.3	49717.8	64779.2	50759		113.467	0	164.144	86.0503	207.944	180.265
	2 days, 4:29:20	41350.1	65216.3	56856.5	49829.1	64829.4	50887.7		124.949	0	174.15	83.2809	194.348	178.096
	2 days, 4:59:20	41644.4	65127.2	56949	50168.5	64764.9	51133.5		111.969	0	181.836	86.7776	204.178	169.929
	2 days, 5:29:20	41951	65118.9	57035.7	50306.3	65086	51423.2		109.191	0	181.391	91.702	204.076	168.58
	2 days, 5:59:20	42190.7	65079.8	57714.4	50393.5	65354.6	51509		117.508	0	190.558	96.0421	180.503	173.135
	2 days, 6:29:20	42554.9	65032.8	57546.9	50758.7	65466.9	51932.6		117.717	0	178.963	107.656	167.701	169.542
	2 days, 6:59:20	42776.1	64954.5	57662.2	50696.6	65440.1	51978.2		120.677	0	182.508	104.31	172.151	180.703
	2 days, 7:29:20	43005.6	64901.7	57984.9	51054.5	65524.1	52369		126.215	0	204.077	101.091	170.713	174.445
	2 days, 7:59:20	43466.8	64889.7	58265.3	51189.3	65751.3	52664		108.767	0	190.151	106.443	163.925	193.284
	2 days, 8:29:20	43695.3	64847.4	58300	51184.6	65690.1	52905.5		131.275	0	210.961	93.8568	182.746	197.448
	2 days, 8:59:20	44050.2	64827.5	58491.1	51368.8	66048	52948.4		121.853	0	199.077	101.757	151.33	195.328
	2 days, 9:29:20	44198.5	64773.3	58751.2	51386.9	65953.9	53102		118.317	0	209.31	107.049	175.069	177.963
	2 days, 9:59:20	44582.8	64791.4	59005.5	51613.6	66174.2	53381.5		116.216	0	200.664	110.366	135.693	193.203
	2 days, 10:29:20	44812.6	64781.5	59222.1	52041	66192.9	53698.4		115.778	0	204.837	114.368	165.642	168.726
	2 days, 10:59:20	45019.6	64702.8	59490.2	52069.8	66163.3	53932.2		124.532	0	206.076	114.757	147.64	173.598
	2 days, 11:29:20	45373.8	64709.5	59619.4	52391.2	66593	54202.4		133.287	0	207.743	108.326	107.376	184.312
	2 days, 11:59:20	45864.2	64680	59703.7	52332.7	66388.4	54436.4		124.434	0	200.175	110.417	121.524	185.786
	2 days, 12:29:20	46019.2	64680.3	60110.5	52713.2	66617.1	54619.3		126.884	0	196.262	120.325	101.954	190.841
	2 days, 12:59:20	46499	64669.6	59928.1	52973	66593.2	54923.7		135.211	0	199.372	123.85	104.036	186.116
	2 days, 13:29:20	46991.4	64601.1	60170.4	53078.6	66613.4	55034.2		125.823	0	198.961	127.133	93.5201	173.2
	2 days, 13:59:20	47338.8	64611.7	60252.6	53268.4	66671.1	55458.8		132.142	0	194.357	100.871	88.7753	169.505
	2 days, 14:29:20	47904.9	64597.5	60573.9	53393.7	66798.5	55596.7		148.162	0	187.431	124.005	71.0584	175.847
	2 days, 14:59:20	48337.1	64580.4	60482	53552.8	66910	55810.6		150.838	0	191.746	143.262	54.7898	161.34
	2 days, 15:29:20	48942	64603.4	60549.1	53935.2	67022.1	56235.6		155.823	0	189.171	142.231	60.7124	176.581
	2 days, 15:59:20	49419.5	64596.4	61041.5	54238.1	67127.6	56192.9		189.751	0	178.069	141.675	42.3444	203.734
	2 days, 16:29:20	50236.5	64601.3	61234.5	54597.2	67149	56710.9		227.917	0	175.285	139.188	64.2364	198.973
	2 days, 16:59:20	50836.8	64616.5	61144.6	54969.5	67383.1	56821.5		269.593	0	174.935	135.818	6.31695	208.975
