# Supplementary material for: In silico-guided engineering of Pseudomonas putida towards growth under micro-oxic conditions
Source: Microb Cell Fact. 2019 Oct 22;18:179. doi: 10.1186/s12934-019-1227-5 (PMC6805499; doi:10.1186/s12934-019-1227-5)
Supplement: Supplementary file 12 — Additional file 12: Analysis S5. Oxygen gradient analysis. [file 12934_2019_1227_MOESM12_ESM.xlsx]

## Sheet: RAWdata
Oxygen gradient data analysis
		T1					T2					T3
Photo# -1	Time(min)	Blank T4	KT2440 pS2213 - T2		KT2440 pS2213 nrdD-nrdG T2			KT2440 pS2213 - T3	KT2440 pS2213 ackA T3	KT2440 pS2213 nrdD-nrdG T3			KT2440 pS2213 - T4	KT2440 pS2213 ackA T4	KT2440 pS2213 nrdD-nrdG T4	KT2440 pS2213 ackA-(pyrK-pyrD B)-(nrdD-nrdG) T4
	0	0.525	12.675	39.15	35.4	152.1	0	3.6	21.975	3.9	0.45	1.53	5.61	23.46	0.829	2.04
1	20	0.525	12.3	41.4	35.925	150.975	0.525	6.375	20.625	5.925	0.375	2.4862	6.503	29.006	2.614	12.686
2	40	0.45	12.525	43.35	36.15	150.225	0.525	7.2	20.25	7.125	0.3	2.4225	6.821	29.389	2.996	15.491
3	60	0.525	12.525	44.4	35.25	151.125	0.6	7.725	19.35	7.425	0.375	2.9325	6.503	30.026	3.57	16.639
4	80	0.375	12.6	46.35	35.475	150.45	0.525	7.8	19.5	6.9	0.375	2.55	6.63	29.516	2.741	15.109
5	100	0.525	13.575	47.175	35.475	150.375	0.675	8.25	20.025	7.35	0.15	2.55	6.63	29.452	2.741	15.3
6	120	0.45	13.725	48.6	35.4	150.9	0.75	9.225	19.8	8.025	0.225	1.9125	6.566	29.708	4.526	15.491
7	140	0.6	13.8	50.25	35.85	152.925	0.6	10.35	18.75	9.225	0.225	2.2313	6.63	29.516	3.124	16.065
8	160	0.375	14.025	50.7	35.475	152.1	0.675	11.475	20.55	10.725	0.15	2.3588	6.439	29.771	3.443	15.427
9	180	0.525	14.4	52.2	36.525	153.45	0.825	12.15	19.575	13.425	0.225	1.9763	6.439	30.345	5.1	17.34
10	200	0.525	14.85	53.775	37.425	154.275	0.75	13.2	19.125	15.15	0.15	1.275	6.821	34.807	4.909	19.38
11	220	0.45	14.7	54.975	36.375	154.275	0.675	13.2	20.25	15.975	0	2.4225	7.076	33.851	2.932	20.464
12	240	0.525	14.925	55.875	36.225	153.825	0.825	13.95	18.75	15.225	0	2.3588	7.267	34.234	3.06	30.09
13	260	0.45	15.15	57.075	36.075	155.175	0.75	15	19.125	15.975	0.075	2.295	7.14	34.361	5.419	30.472
14	280	0.375	15.6	58.425	37.125	156.15	0.75	15.525	19.575	15.975	1.05	2.2313	7.714	35.062	7.714	30.409
15	300	0.375	15.525	58.95	37.5	155.625	0.825	16.125	18.9	16.8	2.175	2.3588	8.351	34.298	8.67	31.811
16	320	0.525	16.5	60.45	37.425	156.075	0.75	16.2	19.05	17.7	3.075	2.1037	8.542	35.318	8.797	32.257
17	340	0.45	17.025	61.425	37.5	156.15	0.75	16.425	18	19.125	4.95	1.8487	9.052	36.338	8.542	33.787
18	360	0.75	16.725	61.8	37.65	157.2	0.825	16.65	26.175	18.975	7.05	1.9763	11.156	36.975	10.073	30.472
19	380	0.75	17.1	63.75	36.9	156.675	0.9	16.725	27.225	20.55	10.875	2.1675	13.196	36.911	11.858	32.895
20	400	0.525	17.25	64.35	38.1	156.9	0.75	16.725	27.3	21	11.775	1.7213	15.619	37.74	12.686	33.787
21	420	0.45	17.625	65.325	36.825	157.425	0.825	16.8	27.3	20.55	11.85	1.9125	17.659	39.334	13.132	34.999
22	440	0.6	17.325	66.15	37.5	158.25	0.9	16.95	27.15	21.075	12.075	1.5938	20.464	39.78	13.898	35.381
23	460	0.75	17.55	66.825	37.5	158.025	0.825	16.95	27.45	21.45	12.3	1.785	24.353	40.8	13.834	34.999
24	480	0.675	18.15	68.55	39.6	162	0.825	17.175	27.45	21.45	12.525	1.7213	26.074	41.182	14.153	36.146
25	500	0.525	18.15	68.4	38.925	161.475	0.9	17.175	27.825	22.35	12.6	1.6575	27.795	41.055	14.216	36.72
26	520	0.675	18.375	68.85	38.25	161.625	0.825	17.325	27.6	21.975	12.6	1.785	29.962	41.501	14.471	36.847
27	540	0.525	18.75	69.525	39.45	161.55	0.9	17.25	28.275	22.275	12.675	1.7213	31.875	42.967	14.854	37.485
28	560	0.525	18.375	69.9	39.6	163.05	0.9	17.4	28.575	23.025	12.825	1.53	34.17	43.732	15.874	37.676
29	580	0.6	18.375	70.05	39.45	160.425	1.05	17.4	28.35	22.575	13.2	1.785	35.764	44.37	15.619	38.059
30	600	0.675	18.675	70.65	38.025	160.8	0.9	17.55	28.8	23.175	13.275	1.8487	37.74	44.816	16.192	38.888
31	620	0.45	18.9	71.25	38.55	160.65	0.975	17.7	29.325	22.95	13.275	1.5938	39.143	44.625	16.256	38.76
32	640	0.675	19.125	71.475	39.075	161.625	0.9	17.7	29.625	23.325	13.65	1.4025	40.609	45.199	16.192	39.079
33	660	0.675	18.975	71.85	39.075	161.85	0.975	17.85	29.25	23.55	13.65	1.4662	41.82	45.454	16.575	39.716
34	680	0.525	19.725	72.675	39.525	164.625	0.9	17.775	29.325	23.55	13.725	1.2112	42.649	46.219	16.702	39.971
35	700	0.675	19.125	73.425	38.925	163.725	0.9	17.85	29.7	23.7	13.8	1.275	43.796	46.792	17.276	40.099
36	720	0.6	19.5	73.275	39.225	163.725	0.975	17.925	29.4	24.075	13.875	1.3388	44.689	47.494	17.659	40.545
37	740	0.825	19.65	73.725	38.925	163.65	1.05	18.075	30.75	24.675	14.025	1.3388	45.199	48.705	17.659	40.609
38	760	0.75	19.875	74.325	39	165.3	0.975	18.075	30.525	25.05	13.95	1.0838	45.964	49.789	17.404	41.246
39	780	0.75	19.5	74.4	39.675	163.275	0.975	18.225	30.075	25.35	14.1	1.3388	46.41	50.681	17.85	41.693
40	800	0.75	19.8	75.375	40.125	165.75	1.05	18.075	30.975	25.575	14.175	1.4025	46.984	51.382	17.722	41.182
41	820	0.45	19.875	75.6	40.2	166.35	1.05	18.3	31.5	27.075	14.175	1.3388	47.621	51.956	18.169	41.82
42	840	0.75	20.25	76.35	40.575	166.5	1.05	18.075	31.05	29.4	14.175	1.53	47.94	52.785	17.914	41.629
43	860	0.825	20.1	76.575	40.05	167.1	0.975	18.3	31.65	31.5	14.4	1.0838	48.322	53.359	18.743	42.458
44	880	0.825	20.1	76.95	40.275	167.175	1.05	18.45	31.8	32.55	14.4	1.2112	48.896	53.678	18.679	43.159
45	900	0.75	20.175	78	40.35	167.55	0.975	18.45	31.875	34.35	14.475	1.2112	48.96	54.379	18.806	42.84
46	920	0.525	20.475	78.825	42.225	167.7	0.975	18.75	32.475	31.575	14.475	1.2112	49.853	54.761	18.169	43.222
47	940	0.75	20.025	78.825	41.7	168.9	1.05	18.75	32.775	29.475	14.775	1.4025	49.661	55.717	18.743	43.286
48	960	0.825	20.475	79.95	41.325	169.5	1.05	18.825	33.225	30.3	14.7	1.4662	50.362	56.164	18.87	44.179
49	980	0.6	19.725	79.575	41.325	168.9	0.975	18.825	33.75	30.375	15	0.8925	50.299	56.355	18.806	44.051
50	1000	0.6	19.875	80.55	41.55	169.125	1.05	18.825	33.15	32.475	14.775	1.4662	51	57.248	18.87	44.37
51	1020	0.525	19.95	79.95	41.175	170.55	0.9	18.975	33.675	35.7	15	1.2112	51	57.439	19.444	44.816
52	1040	0.525	20.025	81.6	41.4	170.85	1.05	19.125	33.75	36.6	15.075	1.275	51.191	57.502	19.635	45.071
53	1060	0.75	20.25	81.975	43.2	172.65	1.2	19.05	34.575	36.6	15.3	1.1475	51.765	58.586	19.507	45.772
54	1080	0.75	20.7	82.05	43.425	173.1	1.35	19.125	34.125	35.325	15.45	0.9563	51.893	59.351	19.507	46.41
55	1100	0.675	20.025	82.35	43.2	173.025	1.125	19.35	34.5	35.85	15.3	1.0838	51.956	59.542	19.763	46.537
56	1120	0.75	19.95	82.95	43.275	171.6	1.2	19.35	34.425	35.4	15.525	0.8288	52.658	59.925	19.89	46.729
57	1140	0.975	20.4	83.475	43.725	173.475	1.05	19.5	34.95	36.525	15.45	1.0838	52.53	60.626	19.699	47.175
58	1160	0.825	20.4	83.85	43.2	173.175	1.35	19.5	35.025	38.925	15.9	1.1475	53.167	61.391	20.846	48.45
59	1180	0.825	19.95	84.225	43.35	174.15	1.275	19.5	35.175	40.8	15.9	1.1475	53.805	61.838	20.464	48.896
60	1200	0.75	20.1	84.525	42.3	172.95	1.35	19.875	35.55	41.775	15.6	0.8288	53.869	62.475	20.719	48.45
61	1220	0.75	19.05	84.6	41.925	171	1.425	19.725	36	42.375	15.975	0.8288	54.379	63.112	21.101	49.534
62	1240	0.6	19.425	84.45	42.525	173.25	1.275	19.95	36.3	42.525	16.125	0.765	54.57	63.368	21.038	49.534
63	1260	0.75	19.425	85.5	43.125	173.925	1.425	19.95	36	44.85	15.975	0.765	55.399	63.75	20.591	50.426
64	1280	0.675	19.425	85.2	42.075	173.4	1.35	19.875	36.675	46.575	16.425	1.0838	55.144	64.324	21.101	50.107
65	1300	0.6	19.2	85.95	41.925	173.625	1.5	20.175	36.9	45.9	16.35	0.8288	55.654	64.77	21.101	50.809
66	1320	0.6	18.6	86.475	42.9	173.325	1.5	20.175	37.5	45.6	16.575	0.8288	56.164	65.344	20.655	51.064
67	1340	0.675	18.825	86.4	41.475	173.85	1.5	20.325	37.95	46.125	16.425	0.9563	56.291	66.109	21.038	51.638
68	1360	0.6	19.125	87.45	42.6	175.275	1.425	20.325	37.425	46.125	16.8	0.8925	56.674	66.555	20.91	51.064
69	1380	0.6	19.05	87.6	42.075	173.475	1.35	20.625	37.95	45.075	16.65	0.765	57.502	66.938	21.101	53.104
70	1400	0.45	18.825	88.275	42	174.9	1.5	20.475	37.65	44.325	16.875	0.5738	58.013	67.575	21.229	52.912
71	1420	0.6	18.525	88.2	42.375	174.9	1.35	20.7	38.025	44.55	17.175	0.6375	57.949	68.786	21.42	53.295
72	1440	0.6	19.275	88.05	42.825	175.725	1.575	20.625	38.325	45.225	17.475	0.7013	58.076	69.615	21.165	53.678
73	1460	0.45	19.275	89.4	42.6	177	1.575	20.775	38.625	50.85	17.475	0.51	59.224	69.997	21.229	54.506
74	1480	0.525	18.75	89.85	42.675	175.875	1.575	20.925	38.7	49.275	17.625	0.765	59.415	71.336	21.484	54.889
75	1500	0.375	19.05	90	42.15	176.775	1.65	20.925	38.775	49.5	17.55	0.7013	59.989	71.591	21.994	54.952
76	1520	0.75	19.275	90.45	40.05	177.3	1.725	21.075	38.7	51	17.775	0.6375	59.925	71.591	21.611	55.781
77	1540	1.05	19.125	90.975	40.05	178.275	1.65	21	39.3	51.975	17.925	0.7013	60.881	71.91	21.42	55.654
78	1560	0.9	18.6	91.725	40.875	177.225	1.725	21	39.675	50.55	18.075	0.6375	60.945	73.058	22.058	57.439
79	1580	1.05	22.2	110.7	41.85	178.5	1.575	21.225	39.6	51.45	17.85	0.6375	61.264	73.312	21.802	56.929
80	1600	1.05	22.425	112.05	41.775	178.275	1.5	21.225	39.975	50.625	18.45	0.51	62.029	78.221	22.886	58.076
81	1620	1.05	22.725	112.125	41.4	179.85	1.575	21.45	40.35	51	18.375	0.51	62.156	79.305	23.141	58.204
82	1640	1.2	22.875	111.375	42	179.25	1.65	21.375	40.35	49.725	18.45	0.6375	62.156	79.751	22.695	57.949
83	1660	1.05	23.1	112.575	41.325	178.725	1.725	21.45	41.175	50.1	18.6	0.3825	62.921	80.134	22.886	59.415
84	1680	1.05	23.325	112.5	41.4	181.5	1.65	21.45	43.425	48.225	18.675	0.7013	62.985	80.835	23.97	60.116
85	1700	1.05	23.775	113.25	41.55	179.85	1.725	21.525	43.5	49.2	18.675	0.5738	63.686	81.982	23.715	60.244
86	1720	0.975	23.475	114.375	41.25	180.225	1.725	21.6	43.275	50.025	19.2	0.5738	63.75	81.536	23.524	60.881
87	1740	0.9	23.025	113.025	41.925	180.9	1.575	21.75	42.45	49.8	19.35	0.51	64.132	82.365	23.906	61.901
88	1760	1.05	23.475	115.95	42.975	182.1	1.95	21.975	42.975	50.625	19.425	0.5738	64.579	82.939	23.46	61.2
89	1780	1.05	23.55	115.275	42.825	179.7	2.175	22.125	43.725	49.725	19.65	0.6375	65.152	83.704	23.843	62.092
90	1800	0.9	23.55	114.825	42.825	181.05	2.175	22.125	43.725	50.475	19.35	0.3825	65.726	83.512	23.333	62.603
91	1820	1.05	24.075	118.65	43.8	184.875	2.175	22.125	43.875	51	19.5	0.3825	66.236	83.959	24.225	63.304
92	1840	1.2	23.85	121.2	44.1	184.2	2.325	22.275	43.95	50.475	19.875	0.6375	66.746	84.851	24.225	64.26
93	1860	1.125	24.3	119.175	44.325	184.65	2.325	22.5	44.775	51.9	19.95	0.51	67.129	85.744	25.564	64.834
94	1880	1.05	24.15	120.6	44.25	184.875	2.175	22.575	44.4	50.7	20.4	0.51	67.511	86.509	24.926	66.045
95	1900	0.975	24.075	123.15	44.325	186.15	2.325	22.575	44.475	53.55	20.7	0.4462	68.467	86.955	24.799	66.109
96	1920	1.05	24.45	119.475	44.625	184.2	2.325	22.65	45.225	51.3	20.775	0.5738	68.213	87.274	25.372	66.81
97	1940	1.05	24.525	119.55	44.55	184.425	2.25	22.8	45.3	52.65	21	0.3825	68.595	87.72	24.735	66.3
98	1960	1.2	24.6	121.125	44.1	183.75	2.475	22.8	45.45	53.55	20.85	0.4462	69.105	88.166	25.245	67.065
99	1980	1.05	25.125	121.725	44.85	186.75	2.4	22.8	45.525	51.825	21	0.255	69.296	89.378	25.118	68.467
100	2000	1.05	25.05	123.6	45.375	186.75	2.625	22.95	45.6	53.025	21.675	0.7013	70.38	89.505	26.01	68.467
101	2020	0.975	25.2	120.675	44.1	183.6	2.625	23.175	45.3	53.4	21.375	0.3187	70.444	89.76	25.628	69.424
102	2040	1.125	24.975	119.625	44.4	182.1	2.625	23.1	46.2	53.475	21.6	0.5738	70.38	90.397	26.201	69.551
103	2060	1.125	25.05	119.85	44.625	181.575	2.775	23.175	46.125	55.05	21.75	0.3825	70.444	90.525	26.392	69.806
104	2080	1.05	24.975	119.55	44.325	182.325	2.7	23.4	45.9	54.375	21.75	0.4462	71.209	91.736	26.074	70.125
105	2100	1.05	25.2	121.95	45.3	182.175	2.625	23.475	47.175	55.5	21.9	0.255	71.464	92.246	26.392	70.954
106	2120	1.2	25.65	120	44.55	182.775	2.625	23.625	46.875	54.9	22.425	0.4462	71.655	92.82	26.839	71.336
107	2140	1.125	25.5	121.575	44.775	184.725	2.7	23.7	46.575	54	22.125	0.3825	71.272	93.266	26.456	71.846
108	2160	1.2	25.5	121.575	44.625	184.35	2.625	23.775	46.5	55.425	22.05	0.255	72.229	93.521	27.476	72.611
109	2180	0.975	25.8	123.6	45.075	183.675	2.625	23.775	48	54.825	22.125	0.3825	72.229	94.478	27.157	72.356
110	2200	1.05	26.1	120.975	44.85	183.15	2.775	23.775	48	55.125	22.2	0.3825	72.356	95.497	27.604	73.185
111	2220	1.05	25.875	123.9	45.9	183.6	2.775	23.85	47.775	54.975	22.425	0.3187	73.567	95.179	27.094	74.332
112	2240	0.975	26.025	122.85	45.525	184.05	2.625	24.075	47.7	54.375	22.35	0.3825	73.249	96.39	27.157	74.46
113	2260	1.05	26.25	122.025	45.825	182.7	2.7	24.075	47.925	54.225	22.275	0.255	73.312	96.645	27.731	74.97
114	2280	1.125	26.175	124.275	45.825	183.3	2.7	24	47.7	54.225	22.2	0.1275	74.141	96.709	28.241	75.544
115	2300	1.125	26.475	123.675	46.2	184.5	2.7	24.3	48	54.75	22.35	0.255	73.95	97.665	26.966	75.544
116	2320	1.125	26.325	125.025	45.75	184.275	2.7	24.375	48.3	54.075	22.725	0.255	74.332	98.302	28.305	75.926
117	2340	0.9	26.55	125.025	46.05	183.525	2.775	24.525	48.375	57.075	22.8	0.3825	74.779	98.876	27.923	76.181
118	2360	1.05	26.625	124.275	45.975	182.85	2.775	24.45	49.125	58.725	22.8	0.255	75.416	99.45	27.731	76.946
119	2380	0.9	26.55	124.95	45.975	183.75	3.075	24.675	48.15	58.35	23.175	0.1912	76.054	100.279	27.986	77.775
120	2400	1.05	26.55	124.725	46.125	182.4	2.925	24.75	48.3	58.275	23.4	0.255	76.564	99.896	28.305	78.094
121	2420	1.05	26.775	126.525	45.825	183.975	3.6	24.825	48.15	57.45	23.025	0.1912	75.799	100.853	29.198	78.412
122	2440	0.975	27.15	125.475	46.875	183.075	3.15	24.9	49.125	57.825	23.475	0.1275	75.671	101.745	28.942	79.624
123	2460	0.975	27	126.9	46.35	183.675	3.15	25.05	48.375	56.025	23.175	0.1912	76.5	101.681	28.624	79.05
124	2480	0.975	27.15	125.55	46.125	184.875	3.3	25.125	49.05	55.425	23.175	0.1912	76.436	102.51	28.241	79.56
125	2500	1.05	27.15	127.725	46.125	184.5	3.45	25.2	49.65	55.2	23.1	0.1912	77.074	102.956	29.261	80.771
126	2520	0.9	27.3	126.975	46.35	183.6	3.375	25.275	49.35	53.175	23.4	0.3187	77.137	102.829	28.815	80.963
127	2540	0.9	27.225	127.275	46.725	181.95	3.75	25.35	49.05	51.3	23.475	0.255	77.329	104.359	28.879	80.771
128	2560	0.975	27.375	128.775	46.575	184.425	3.6	25.575	49.95	51.45	23.7	0.0637	77.902	104.04	30.09	81.982
129	2580	0.9	27.15	127.35	47.175	183.45	3.225	25.575	50.25	49.575	23.7	0.1912	77.137	104.423	29.006	81.473
130	2600	0.825	27.9	129	47.325	183.6	3.525	25.5	48.9	48.45	24.075	0.1912	78.476	104.55	29.389	82.811
131	2620	0.9	27.825	129	46.875	184.5	3.6	25.8	49.5	46.275	23.775	0.1912	78.349	105.761	27.923	82.62
132	2640	0.9	27.9	130.575	46.35	182.775	3.6	25.8	50.1	46.125	23.85	0.1912	78.604	104.805	28.815	83.003
133	2660	0.75	27.825	133.425	48.3	184.95	3.675	25.725	49.425	44.4	24	0.1275	79.433	105.761	29.708	83.13
134	2680	0.825	27.75	134.775	48.075	186.075	3.825	25.875	49.65	42.9	24	0.1275	80.261	106.717	29.58	84.469
135	2700	0.9	28.125	134.475	47.85	186.375	3.375	25.95	50.775	41.475	24	0.0637	79.815	106.717	29.771	84.15
136	2720	1.05	28.05	136.35	47.7	189.15	3.75	26.025	50.1	42	24.3	0.1275	80.452	107.546	30.728	85.935
137	2740	0.975	28.05	136.2	48.6	187.05	3.825	26.25	50.325	40.575	24.225	0.0637	80.58	106.781	29.58	85.17
138	2760	0.825	28.125	134.025	48	184.2	3.75	26.325	49.95	40.5	24.15	0.1275	80.452	108.311	29.771	84.979
139	2780	1.05	28.125	134.7	48	184.575	3.9	26.25	50.775	39.975	24.375	0.1275	80.644	108.311	29.516	85.808
140	2800	0.975	28.5	135.975	48.15	185.325	3.75	26.4	50.775	40.35	24.6	0.1275	81.154	108.375	29.516	85.999
141	2820	1.05	28.275	135.225	47.55	184.725	3.9	26.25	50.4	40.575	24.75	0.1275	81.026	108.184	29.644	86.827
142	2840						3.825	26.475	50.85	40.5	24.675	0.0637	82.174	109.777	31.174	87.529
143	2860						3.75	26.625	50.475	40.35	24.825	0.1275	82.11	109.522	30.345	86.636
144	2880						4.05	26.775	51.075	40.5	24.975	0.1275	82.556	110.606	29.708	88.103
145	2900						3.75	26.925	50.325	40.425	24.9	0.1912	82.684	110.925	30.536	88.421
146	2920						3.75	26.925	51.375	40.2	25.65	0.0637	82.493	110.415	31.11	88.868
147	2940						4.05	27.075	50.85	40.275	24.75	0	83.003	111.435	30.218	88.931
148	2960						3.9	26.925	51.675	41.025	25.425	0.1275	83.194	111.754	31.301	88.995
149	2980						3.9	27.15	51.45	41.4	25.425	0.1275	83.576	112.2	31.493	89.76
150	3000						3.9	27.225	50.775	41.7	25.275	0.0637	84.022	112.455	30.281	89.951
151	3020						4.125	27.3	51.3	41.4	25.8	0.0637	84.66	112.71	30.791	90.844
152	3040						4.05	27.375	52.125	41.625	25.95	0.1275	83.385	112.965	30.919	90.716
153	3060						4.05	27.45	52.425	41.1	25.95	0.1275	84.596	113.22	30.218	90.397
154	3080						3.9	27.45	51.3	41.25	26.025	0.0637	85.489	114.113	31.429	91.864
155	3100						3.975	27.45	51.975	41.4	25.875	0.1275	85.425	114.24	30.919	91.354
156	3120						4.2	27.6	52.05	41.625	25.95	0.1275	85.361	115.451	31.237	91.609
157	3140						3.975	27.75	51.75	41.925	26.25	0.1275	85.871	115.515	30.728	92.756
158	3160						4.2	27.75	51.075	41.925	26.55	0.1275	85.999	115.643	30.664	92.82
159	3180						4.425	27.75	52.8	42.3	26.325	0.1275	85.871	115.834	31.046	92.756
160	3200						4.2	27.975	52.05	42.225	26.925	0.1275	85.744	117.3	32.576	93.84
161	3220						4.275	27.975	51.6	42.225	26.625	0.0637	87.019	117.81	31.556	94.031
162	3240						4.125	28.2	52.425	42.9	26.775	0.1275	86.254	117.173	32.002	94.414
163	3260						4.35	28.275	51.975	41.925	26.7	0.1275	87.21	117.938	32.13	95.434
164	3280						4.35	28.425	52.35	42.9	27.6	0.0637	86.317	118.32	31.365	94.924
165	3300						4.2	28.275	51.3	42.15	26.775	0.1275	87.082	119.149	32.257	95.497
166	3320						4.575	28.425	51	42.375	27.45	0.1275	87.592	119.467	32.194	95.689
167	3340						4.65	28.575	51.9	42.825	27.675	0.1275	87.592	119.723	32.831	96.071
168	3360						4.65	28.8	51.075	42.3	27.525	0.1275	88.421	119.914	32.513	96.135
169	3380						4.275	28.8	51.75	42.675	27.525	0.1275	88.613	120.488	32.321	96.454
170	3400						4.575	29.1	51.45	42.45	27.375	0.1275	87.72	120.36	32.257	96.836
171	3420						4.95	28.95	51.675	42.525	28.125	0.0637	87.592	120.488	32.385	96.9
172	3440						4.8	29.025	51.525	43.275	27.825	0.1275	88.868	121.89	32.895	97.92
173	3460						4.875	28.875	51.525	42.9	28.125	0.1275	88.676	121.507	32.64	98.048
174	3480						4.95	29.175	52.35	43.95	28.275	0	88.74	122.018	32.768	98.43
175	3500						4.8	29.025	51.825	43.725	28.125	0.1275	88.613	122.4	32.831	97.984
176	3520						4.95	29.1	53.7	43.65	28.125	0.1275	88.039	123.165	32.959	99.323
177	3540						2.25	56.85	52.2	52.875	37.35	0.1275	88.421	123.994	32.704	99.45
178	3560						2.775	54.375	52.725	54.825	37.275	0.1275	88.421	123.994	33.405	99.259
179	3580						3.15	53.325	53.025	52.2	37.275	0.1275	87.848	124.121	32.959	99.769
180	3600						3.15	53.25	51.975	51.825	38.025	0.1275	89.505	125.332	34.553	99.004
181	3620						3.225	52.875	53.25	53.625	37.95	0.1275	89.441	124.567	32.959	100.47
182	3640						2.85	54.675	53.1	55.35	38.4	0.0637	89.059	125.332	33.214	100.725
183	3660						3.375	52.65	53.025	54.6	37.5	0.0637	88.804	125.97	34.999	101.363
184	3680						3.45	52.95	52.2	55.125	38.4	0.1275	89.824	126.416	33.596	101.809
185	3700						3.3	52.725	53.175	54.3	38.025	0.1275	88.23	126.799	33.66	101.681
186	3720						3.3	51.9	52.275	53.25	38.475	0.1275	92.438	128.265	36.72	104.168
187	3740						2.85	52.35	52.8	54.9	38.775	0.1275	93.202	129.03	37.039	104.359
188	3760						3	50.925	53.175	52.8	38.55	0.1275	93.011	129.54	36.529	104.423
189	3780						3.225	51.75	52.725	52.275	37.875	0.1275	90.844	128.839	36.975	105.506
190	3800						3.075	52.95	52.575	54.825	38.475	0.1275	92.948	129.731	37.103	105.889
191	3820						3	52.125	52.275	54.3	38.25	0.1275	90.397	129.54	35.955	105.251
192	3840						3	52.35	51.75	54.75	38.4	0.1275	91.673	130.05	36.656	106.271
193	3860						3.075	51.6	52.5	56.475	38.85	0.1275	90.525	131.261	36.592	106.144
194	3880						2.775	51.3	52.8	53.85	38.85	0.1275	89.76	130.56	36.338	106.335
195	3900						3.15	51.975	52.425	55.35	38.85	0.1275	88.421	131.134	36.401	107.291
196	3920						3	51.375	52.725	54.075	39.3	0.1275	85.808	130.432	35.509	104.869
197	3940						2.85	51.825	53.175	55.05	39.15	0.1275	85.298	130.432	35.572	105.442
198	3960						2.925	51.6	53.025	55.725	39.3	0.1275	86.254	130.879	35.827	105.57
199	3980						3	51.375	53.55	54.9	39.075	0.1275	85.234	131.006	36.784	106.335
200	4000						3.3	51.975	53.475	56.775	38.925	0.1275	84.915	131.134	36.083	105.124
201	4020						3.6	51.15	52.875	55.05	39.75	0.1275	85.552	131.452	35.891	106.781
202	4040						3.3	51.45	52.125	54.9	39.75	0.1275	84.596	132.664	35.764	106.271
203	4060						3.45	50.925	53.325	55.425	39.9	0.1275	83.704	132.6	36.083	107.674
204	4080						3.375	51	51.9	55.95	39.6	0.0637	84.66	132.026	35.764	107.164
205	4100						3.375	51.75	52.8	56.475	40.5	0.1275	83.895	133.365	36.338	106.973
206	4120						3.525	51.375	53.175	57.075	39.9	0.0637	85.043	133.492	36.529	108.375
207	4140						3.75	50.775	51.6	55.725	40.275	0.1275	83.64	132.919	36.274	108.375
208	4160						4.125	50.925	52.275	55.5	39.525	0.1275	82.429	133.62	35.891	108.757
209	4180						3.525	51.525	52.2	56.025	40.5	0.1275	83.257	134.066	36.146	108.821
210	4200						3.15	51.3	52.125	57.225	39.375	0.1275	83.64	134.194	37.23	109.395
211	4220						3.825	51.825	52.05	55.875	40.8	0.1275	83.895	134.959	37.294	109.522
212	4240						3.9	50.55	52.35	53.85	40.125	0.1275	83.831	135.086	37.357	109.522
213	4260						3	51.15	51.375	56.1	40.5	0.0637	83.194	135.596	37.039	109.586
214	4280						3.6	53.7	51.825	60.75	41.625	0.1275	81.855	135.405	37.23	109.841
215	4300						3.225	52.875	51.075	60.525	40.95	0.1275	82.046	136.17	37.357	110.16
216	4320						3.3	53.1	51.9	61.5	40.875	0.1275	81.026	136.361	37.485	110.415
217	4340						3.3	52.95	51.525	59.775	41.775	0.0637	82.429	137.062	38.441	110.543
218	4360						3.225	53.025	52.2	62.25	41.175	0.1275	81.09	136.616	37.357	109.65
219	4380						3.225	52.875	51.525	62.325	41.4	0.1275	82.301	137.126	38.123	111.052
220	4400						3.45	53.475	51.075	61.575	41.55	0.1275	82.556	137.955	37.804	110.67
221	4420						2.85	51.825	51.525	60.225	40.875	0.1275	82.365	137.827	39.397	111.817
222	4440						3.075	53.25	51.75	60.45	41.25	0.1275	80.325	138.146	38.888	110.861
223	4460						2.925	52.575	51.9	60.6	42.15	0.1275	82.174	138.529	38.441	110.989
224	4480						3.225	51.975	51.9	57.45	40.425	0.1275	81.09	138.784	40.8	111.69
225	4500						35.4	48.75	168.3	124.275	54.45	0.1275	81.919	139.931	40.099	111.308
226	4520						35.925	47.4	164.4	122.1	53.55	0.1275	80.899	139.294	41.947	111.881
227	4540						11.25	87.45	165	130.425	16.5	0.1912	80.261	139.867	42.011	112.774
228	4560						11.4	89.175	164.4	141.225	16.875	0.1912	81.728	140.569	43.095	112.646
229	4580						11.775	87.975	160.65	139.35	17.25	0.1275	81.217	140.696	43.732	113.475
230	4600						11.85	86.625	160.95	138.9	17.25	0.1275	80.198	141.079	43.478	112.327
231	4620						11.55	86.7	164.4	137.325	17.175	0.1275	81.281	141.971	46.091	113.921
232	4640						10.65	85.275	157.875	139.275	17.55	0.1275	81.409	141.334	44.88	113.921
233	4660						11.025	86.7	164.025	139.8	17.4	0.1275	82.238	142.035	45.39	114.941
234	4680						11.25	85.275	160.425	137.475	17.325	0.1275	80.134	142.29	46.346	112.073
235	4700						11.4	88.8	167.475	141.375	18.075	0.1275	79.496	143.119	47.111	112.838
236	4720						11.325	86.55	167.625	137.1	18.45	0.1275	79.879	143.246	47.43	114.559
237	4740						11.1	86.85	163.95	138.15	18.3	0.1275	78.54	143.182	48.068	114.75
238	4760						10.5	86.7	166.875	135.9	18.45	0.1912	78.923	142.991	50.426	114.049
239	4780						10.95	85.65	161.1	143.475	18.45	0.1275	79.05	143.501	50.426	113.348
240	4800						10.425	85.725	165.3	137.475	18.675	0.1275	77.265	143.82	52.275	114.368
241	4820						10.875	86.175	170.4	140.475	18.9	0.1275	78.158	144.33	53.167	114.176
242	4840						10.575	85.875	166.5	138.6	18.9	0.1912	78.731	145.031	54.315	114.368
243	4860						9.675	85.05	169.725	137.025	18.45	0.1275	78.349	145.031	55.016	113.603
244	4880						8.4	83.85	171.675	135.225	24.75	0.1275	78.986	145.414	57.056	114.176
245	4900						5.25	15.825	180.45	38.175	31.5	0.1275	75.416	144.967	56.61	112.901
246	4920						4.2	17.925	171.75	37.575	31.35	0.1275	78.412	145.86	58.841	114.878
247	4940						4.8	18.375	173.025	38.325	31.8	0.1912	76.628	147.39	59.033	114.686
248	4960						4.8	19.05	172.275	38.25	31.5	0.1275	77.393	146.944	60.371	114.368
249	4980						4.725	19.35	173.175	38.175	31.95	0.1275	77.902	147.454	61.391	114.941
250	5000						5.025	19.5	171.9	38.175	32.325	0.1275	76.118	147.581	62.666	116.599
251	5020						4.8	19.725	172.2	37.875	32.25	0.1275	77.201	148.219	62.921	115.324
252	5040						4.725	19.725	170.7	37.95	32.325	0.1275	74.269	147.262	63.112	112.327
253	5060						4.875	19.725	172.05	37.575	32.325	0.1275	75.799	149.111	65.344	116.471
254	5080						4.65	19.725	169.875	38.175	32.1	0.0637	75.735	148.283	65.918	113.985
255	5100						4.2	20.025	169.5	38.325	31.875	0.1912	74.842	149.621	66.364	114.941
256	5120						4.5	21.075	170.925	37.95	32.025	0.1912	75.48	150.259	67.001	115.834
257	5140						4.65	21.075	171.375	38.1	32.25	0.1275	75.735	150.514	68.531	116.216
258	5160						4.725	21.15	169.725	38.1	32.625	0.1912	75.544	150.96	69.36	115.196
259	5180						4.5	20.85	170.325	38.25	32.1	0.1275	76.118	151.342	70.061	117.619
260	5200						4.425	20.925	168.525	38.175	31.575	0.1275	76.054	151.151	69.679	116.152
261	5220						4.575	21.15	170.475	38.25	31.8	0.1912	75.034	151.725	70.954	117.045
262	5240						4.65	21	169.425	38.175	31.65	0.1275	73.312	151.725	71.783	115.834
263	5260						4.425	21.075	169.275	37.35	31.875	0.1275	72.93	152.872	72.611	115.897
264	5280						4.275	21.15	170.25	37.875	31.95	0.1275	74.077	151.916	72.675	116.408
265	5300						4.5	21.075	170.025	37.875	31.875	0.0637	72.484	153	73.886	115.005
266	5320						4.65	21.075	171.15	37.95	31.8	0.1275	72.293	152.617	74.269	116.535
267	5340						4.575	21	171.45	37.425	32.025	0.1275	73.058	152.872	74.842	115.26
268	5360						4.5	21.375	169.2	37.575	32.1	0.1275	70.826	153.064	74.332	115.515
269	5380						4.65	21.15	170.25	37.875	32.7	0.1275	69.679	154.785	75.544	115.961
270	5400						4.725	22.65	173.175	38.1	32.55	0.1275	73.121	154.02	76.564	115.77
271	5420						4.425	21.675	169.875	37.65	32.625	0.0637	71.209	154.785	77.201	116.535
272	5440						4.275	21.975	169.2	36.6	32.475	0.1275	69.743	154.402	77.584	115.005
273	5460						4.575	22.275	169.425	36.225	32.325	0.1275	71.336	154.849	78.221	118.065
274	5480						4.875	22.575	169.05	36.15	32.475	0.1275	71.081	155.104	78.03	115.324
275	5500						4.5	22.5	169.2	36.6	32.325	0.1912	70.316	155.741	79.177	116.79
276	5520						4.275	22.65	168.225	36.525	32.325	0.1275	69.041	155.932	79.56	116.025
277	5540						4.575	22.575	170.55	36.15	32.025	0.1912	68.085	155.996	78.54	115.132
278	5560						4.725	22.65	170.55	36.375	32.4	0.0637	68.659	157.08	79.815	116.471
279	5580						4.2	22.575	170.025	36.975	31.8	0.1912	68.213	156.06	79.241	115.515
280	5600						4.425	22.5	169.35	37.35	32.325	0.1912	65.535	156.889	79.369	115.132
281	5620						4.725	22.575	169.275	37.95	32.625	0.1912	67.065	157.08	81.536	115.706
282	5640						4.725	22.575	168.825	36.45	32.475	0.1275	66.3	158.291	81.345	115.961
283	5660						4.65	22.575	169.35	37.425	32.85	0.1912	67.702	158.355	81.026	115.706
284	5680						4.35	22.725	170.025	37.125	32.625	0.1275	69.615	159.63	81.6	116.79
285	5700						4.425	23.25	170.25	36.675	33.15	0.1912	65.28	157.909	82.046	114.814
286	5720						4.275	23.325	169.275	37.2	32.475	0.255	65.662	159.758	83.64	115.132
287	5740						4.425	23.1	166.95	36.15	32.325	0.1912	66.045	159.566	82.301	115.515
288	5760						4.5	23.175	169.725	36.975	32.85	0.0637	64.897	159.375	83.512	116.089
289	5780						4.35	23.175	168.9	36.9	32.55	0.1275	66.236	160.714	85.17	118.065
290	5800						4.35	23.775	169.875	37.425	32.55	0.1275	65.981	160.65	83.576	116.152
291	5820						4.575	23.475	168.75	36.9	31.8	0.1912	64.515	160.331	83.449	116.918
292	5840						4.425	24.075	168.6	36.3	32.55	0.1912	64.961	161.096	84.15	116.471
293	5860						4.575	23.925	169.575	36.675	32.175	0.1912	63.686	161.288	85.552	116.854
294	5880						4.5	24.15	168.9	36.9	32.55	0.1275	65.662	160.395	84.405	113.794
295	5900						4.8	24.15	169.125	36.975	32.175	0.1912	63.24	161.542	85.808	116.152
296	5920						4.5	24.3	166.725	37.575	31.95	0.1912	64.005	162.562	87.019	116.981
297	5940						4.5	24.075	168.15	37.35	32.475	0.1275	64.961	162.244	86.254	113.857
298	5960						4.65	24.15	168	36.825	32.325	0.1275	62.029	162.754	87.529	115.706
299	5980						4.575	23.925	167.625	36.525	32.025	0.0637	63.304	162.754	87.529	117.109
300	6000						4.575	24.225	167.4	36.525	32.25	0.1275	63.112	162.69	87.656	116.662
301	6020						4.35	24.075	167.85	36.15	32.475	0.1912	63.112	162.881	87.911	116.089
302	6040						4.425	24.6	168.375	37.2	31.8	0.1912	62.347	164.092	88.74	116.854
303	6060						4.575	24.075	168.525	36.525	32.25	0.1912	61.774	164.602	89.887	117.619
304	6080						4.725	24.225	167.4	36.975	31.875	0.0637	62.029	164.73	88.995	115.451
305	6100						4.35	24.3	166.95	36.825	31.575	0.255	62.539	164.794	90.079	116.216
306	6120						4.575	24.375	167.25	36.3	32.025	0.1912	62.411	166.26	90.461	118.256
307	6140						4.35	24.075	167.025	36.6	31.95	0.1912	61.583	164.73	89.887	115.961
308	6160						4.275	24.825	165.975	36.975	32.325	0.1275	61.901	164.857	90.525	116.79
309	6180						4.5	24.45	166.8	36.375	31.95	0.1912	61.646	166.643	91.673	115.834
310	6200						4.275	25.425	166.65	36.975	32.1	0.1275	60.307	166.26	91.481	117.619
311	6220						4.425	25.05	165.825	35.925	31.95	0.255	60.499	166.005	90.397	113.794
312	6240						4.5	25.35	166.65	36.225	32.1	0.1275	60.244	167.089	91.29	115.706
313	6260						4.725	24.975	167.775	36.45	32.4	0.1912	60.626	167.216	93.139	116.535
314	6280						4.5	25.275	166.5	36.6	32.25	0.1912	59.287	167.344	92.374	115.324
315	6300						4.575	25.575	167.175	37.575	31.725	0.255	59.798	167.981	92.501	118.129
316	6320						4.425	25.725	167.025	36.525	31.575	0.1275	59.16	167.917	92.948	117.109
317	6340						4.575	25.725	170.7	38.475	32.475	0.1912	60.307	168.173	94.286	117.427
318	6360						4.875	25.65	168	38.025	32.25	0.1912	59.033	167.79	92.501	116.152
319	6380						4.8	25.5	168.075	38.325	32.325	0.255	58.459	169.065	94.031	119.34
320	6400						4.425	25.8	168.075	37.725	32.325	0.1912	59.989	170.149	94.159	121.507
321	6420						4.725	25.8	167.55	37.275	32.1	0.1275	59.925	169.193	94.732	120.232
322	6440						4.875	25.5	167.775	38.325	32.7	0.255	59.479	169.575	94.286	118.83
323	6460						4.65	25.725	168	37.575	32.1	0.255	59.861	171.105	94.732	120.806
324	6480						4.8	25.425	168.9	37.125	32.475	0.1912	59.861	170.467	94.732	120.105
325	6500											0.1912	58.586	170.786	94.286	121.316

## Sheet: Analysis
	Blank medium	mm	Time it took	T (days)	Progress (mm/day)	KT2440 pS2213 -	mm	Time it took	T (days)	Progress (mm/day)	KT2440 pS2213 ackA	mm	Time it took	T (days)	Progress (mm/day)	KT2440 pS2213 nrdD-nrdG	mm	time it took	T (days)	Progress (mm/day)	KT2440 pS2213 ackA-(pyrK-pyrD B)-(nrdD-nrdG)	mm	time it took	T (days)	Progress (mm/day)			pixels/5cm	cm/pixel	mm/pixel
T1	0.525	0.125	2820	1.95833	0.0638298	15.6	3.71429	2820	1.95833	1.89666	96.075	22.875	2820	1.95833	11.6809	12.15	2.89286	2820	1.95833	1.4772	32.625	7.76786	2820	1.95833	3.96657		T1	210	0.0238095	0.238095
T2	4.8	0.96	6480	4.5	0.213333	21.825	4.365	6480	4.5	0.97	146.925	29.385	6480	4.5	6.53	33.225	6.645	6480	4.5	1.47667	32.025	6.405	6480	4.5	1.42333		T2	250	0.02	0.2
T3	-1.3388	-0.265635	6500	4.51389	-0.0588484	52.976	10.5111	6500	4.51389	2.32862	147.326	29.2313	6500	4.51389	6.47587	93.457	18.5431	6500	4.51389	4.108	119.276	23.6659	6500	4.51389	5.2429		T3	252	0.0198413	0.198413
			Average depth (pixels)	stdev	T1	T2	T3	0 mg/l dissolved oxygen	progress (mm/day)	Stdev progress (mm/day)
	Blank medium		0.273122	0.626099	0.125	0.96	-0.265635	10	0.0727716	0.136311
	KT2440 pS2213 -		6.1968	3.75044	3.71429	4.365	10.5111	10	1.73176	0.694156
	KT2440 pS2213 ackA		27.1638	3.71499	22.875	29.385	29.2313	10	8.22891	2.98959
	KT2440 pS2213 nrdD-nrdG		9.3603	8.17079	2.89286	6.645	18.5431	10	2.35396	1.51905
	KT2440 pS2213 ackA-(pyrK-pyrD B)-(nrdD-nrdG)		12.6129	9.59637	7.76786	6.405	23.6659	10	3.33312	1.94449
