# Supplementary material for: In silico-guided engineering of Pseudomonas putida towards growth under micro-oxic conditions
Source: Microb Cell Fact. 2019 Oct 22;18:179. doi: 10.1186/s12934-019-1227-5 (PMC6805499; doi:10.1186/s12934-019-1227-5)
Supplement: Supplementary file 13 — Additional file 13: Analysis S6. Additional oxygen gradient analysis. [file 12934_2019_1227_MOESM13_ESM.xlsx]

## Sheet: RAWdata
		T1	T2	T3	T4	T5
Time
in days	per 20min	KT2440 pS2213 -	KT2440 pS2213 -	KT2440 pS2213 -	KT2440 pS2213 -	KT2440 pS2213 -
0	0	12.675	3.6	5.61	0.45	6.375
	20	12.3	6.375	6.503	0.375	6.45
	40	12.525	7.2	6.821	0.3	6.375
	60	12.525	7.725	6.503	0.375	7.05
	80	12.6	7.8	6.63	0.375	7.275
	100	13.575	8.25	6.63	0.15	7.5
	120	13.725	9.225	6.566	0.225	7.725
	140	13.8	10.35	6.63	0.225	7.8
	160	14.025	11.475	6.439	0.15	8.1
	180	14.4	12.15	6.439	0.225	7.875
	200	14.85	13.2	6.821	0.15	8.55
	220	14.7	13.2	7.076	0	8.25
	240	14.925	13.95	7.267	0	8.625
	260	15.15	15	7.14	0.075	9.225
	280	15.6	15.525	7.714	1.05	8.775
	300	15.525	16.125	8.351	2.175	8.55
	320	16.5	16.2	8.542	3.075	8.925
	340	17.025	16.425	9.052	4.95	9.3
	360	16.725	16.65	11.156	7.05	9.15
	380	17.1	16.725	13.196	10.875	9.3
	400	17.25	16.725	15.619	11.775	10.2
	420	17.625	16.8	17.659	11.85	10.125
	440	17.325	16.95	20.464	12.075	10.2
	460	17.55	16.95	24.353	12.3	10.275
	480	18.15	17.175	26.074	12.525	10.65
	500	18.15	17.175	27.795	12.6	10.95
	520	18.375	17.325	29.962	12.6	10.425
	540	18.75	17.25	31.875	12.675	11.1
	560	18.375	17.4	34.17	12.825	10.875
	580	18.375	17.4	35.764	13.2	11.325
	600	18.675	17.55	37.74	13.275	11.55
	620	18.9	17.7	39.143	13.275	12.075
	640	19.125	17.7	40.609	13.65	11.85
	660	18.975	17.85	41.82	13.65	11.625
	680	19.725	17.775	42.649	13.725	12.075
	700	19.125	17.85	43.796	13.8	12.225
0.5	720	19.5	17.925	44.689	13.875	12.6
	740	19.65	18.075	45.199	14.025	12.45
	760	19.875	18.075	45.964	13.95	12.75
	780	19.5	18.225	46.41	14.1	13.05
	800	19.8	18.075	46.984	14.175	13.125
	820	19.875	18.3	47.621	14.175	12.9
	840	20.25	18.075	47.94	14.175	13.65
	860	20.1	18.3	48.322	14.4	13.125
	880	20.1	18.45	48.896	14.4	13.65
	900	20.175	18.45	48.96	14.475	13.725
	920	20.475	18.75	49.853	14.475	14.55
	940	20.025	18.75	49.661	14.775	14.175
	960	20.475	18.825	50.362	14.7	14.7
	980	19.725	18.825	50.299	15	14.625
	1000	19.875	18.825	51	14.775	14.4
	1020	19.95	18.975	51	15	14.4
	1040	20.025	19.125	51.191	15.075	15.45
	1060	20.25	19.05	51.765	15.3	15
	1080	20.7	19.125	51.893	15.45	15.45
	1100	20.025	19.35	51.956	15.3	14.925
	1120	19.95	19.35	52.658	15.525	15.45
	1140	20.4	19.5	52.53	15.45	14.925
	1160	20.4	19.5	53.167	15.9	15.675
	1180	19.95	19.5	53.805	15.9	15.15
	1200	20.1	19.875	53.869	15.6	16.2
	1220	19.05	19.725	54.379	15.975	16.275
	1240	19.425	19.95	54.57	16.125	16.05
	1260	19.425	19.95	55.399	15.975	15.75
	1280	19.425	19.875	55.144	16.425	16.35
	1300	19.2	20.175	55.654	16.35	16.425
	1320	18.6	20.175	56.164	16.575	16.575
	1340	18.825	20.325	56.291	16.425	18
	1360	19.125	20.325	56.674	16.8	16.875
	1380	19.05	20.625	57.502	16.65	17.25
	1400	18.825	20.475	58.013	16.875	17.025
	1420	18.525	20.7	57.949	17.175	17.175
1	1440	19.275	20.625	58.076	17.475	18
	1460	19.275	20.775	59.224	17.475	17.55
	1480	18.75	20.925	59.415	17.625	18
	1500	19.05	20.925	59.989	17.55	17.85
	1520	19.275	21.075	59.925	17.775	18.45
	1540	19.125	21	60.881	17.925	18.375
	1560	18.6	21	60.945	18.075	18.225
	1580	22.2	21.225	61.264	17.85	18.45
	1600	22.425	21.225	62.029	18.45	18.525
	1620	22.725	21.45	62.156	18.375	18.45
	1640	22.875	21.375	62.156	18.45	18.975
	1660	23.1	21.45	62.921	18.6	18.525
	1680	23.325	21.45	62.985	18.675	18.975
	1700	23.775	21.525	63.686	18.675	19.275
	1720	23.475	21.6	63.75	19.2	19.2
	1740	23.025	21.75	64.132	19.35	18.75
	1760	23.475	21.975	64.579	19.425	19.575
	1780	23.55	22.125	65.152	19.65	19.65
	1800	23.55	22.125	65.726	19.35	19.725
	1820	24.075	22.125	66.236	19.5	19.575
	1840	23.85	22.275	66.746	19.875	19.95
	1860	24.3	22.5	67.129	19.95	19.575
	1880	24.15	22.575	67.511	20.4	20.025
	1900	24.075	22.575	68.467	20.7	20.025
	1920	24.45	22.65	68.213	20.775	19.8
	1940	24.525	22.8	68.595	21	19.65
	1960	24.6	22.8	69.105	20.85	20.55
	1980	25.125	22.8	69.296	21	20.175
	2000	25.05	22.95	70.38	21.675	20.475
	2020	25.2	23.175	70.444	21.375	21.375
	2040	24.975	23.1	70.38	21.6	20.4
	2060	25.05	23.175	70.444	21.75	20.85
	2080	24.975	23.4	71.209	21.75	20.25
	2100	25.2	23.475	71.464	21.9	21
	2120	25.65	23.625	71.655	22.425	20.25
	2140	25.5	23.7	71.272	22.125	21
1.5	2160	25.5	23.775	72.229	22.05	20.55
	2180	25.8	23.775	72.229	22.125	21.525
	2200	26.1	23.775	72.356	22.2	21.375
	2220	25.875	23.85	73.567	22.425	21.45
	2240	26.025	24.075	73.249	22.35	21.3
	2260	26.25	24.075	73.312	22.275	21.9
	2280	26.175	24	74.141	22.2	20.7
	2300	26.475	24.3	73.95	22.35	22.575
	2320	26.325	24.375	74.332	22.725	21.45
	2340	26.55	24.525	74.779	22.8	21.825
	2360	26.625	24.45	75.416	22.8	21.825
	2380	26.55	24.675	76.054	23.175	21.525
	2400	26.55	24.75	76.564	23.4	22.125
	2420	26.775	24.825	75.799	23.025	21.6
	2440	27.15	24.9	75.671	23.475	21.675
	2460	27	25.05	76.5	23.175	22.2
	2480	27.15	25.125	76.436	23.175	22.05
	2500	27.15	25.2	77.074	23.1	21.975
	2520	27.3	25.275	77.137	23.4	22.875
	2540	27.225	25.35	77.329	23.475	22.425
	2560	27.375	25.575	77.902	23.7	22.2
	2580	27.15	25.575	77.137	23.7	22.5
	2600	27.9	25.5	78.476	24.075	22.95
	2620	27.825	25.8	78.349	23.775	22.875
	2640	27.9	25.8	78.604	23.85	22.8
	2660	27.825	25.725	79.433	24	22.65
	2680	27.75	25.875	80.261	24	22.5
	2700	28.125	25.95	79.815	24	23.625
	2720	28.05	26.025	80.452	24.3	23.325
	2740	28.05	26.25	80.58	24.225	23.25
	2760	28.125	26.325	80.452	24.15	23.25
	2780	28.125	26.25	80.644	24.375	23.1
	2800	28.5	26.4	81.154	24.6	23.175
	2820	28.275	26.25	81.026	24.75	23.625
	2840		26.475	82.174	24.675	23.55
	2860		26.625	82.11	24.825	23.25
2	2880		26.775	82.556	24.975	23.4
	2900		26.925	82.684	24.9	23.625
	2920		26.925	82.493	25.65	23.475
	2940		27.075	83.003	24.75	24.075
	2960		26.925	83.194	25.425	23.475
	2980		27.15	83.576	25.425	23.4
	3000		27.225	84.022	25.275	23.55
	3020		27.3	84.66	25.8	23.4
	3040		27.375	83.385	25.95	23.625
	3060		27.45	84.596	25.95	23.25
	3080		27.45	85.489	26.025	23.625
	3100		27.45	85.425	25.875	23.775
	3120		27.6	85.361	25.95	24.075
	3140		27.75	85.871	26.25	23.775
	3160		27.75	85.999	26.55	24.6
	3180		27.75	85.871	26.325	24.825
	3200		27.975	85.744	26.925	24.15
	3220		27.975	87.019	26.625	24.9
	3240		28.2	86.254	26.775	24.825
	3260		28.275	87.21	26.7	24.825
	3280		28.425	86.317	27.6	25.05
	3300		28.275	87.082	26.775	25.05
	3320		28.425	87.592	27.45	24.825
	3340		28.575	87.592	27.675	25.35
	3360		28.8	88.421	27.525	25.125
	3380		28.8	88.613	27.525	25.275
	3400		29.1	87.72	27.375	25.35
	3420		28.95	87.592	28.125	25.425
	3440		29.025	88.868	27.825	25.05
	3460		28.875	88.676	28.125	25.425
	3480		29.175	88.74	28.275	25.875
	3500		29.025	88.613	28.125	25.2
	3520		29.1	88.039	28.125	25.875
	3540		56.85	88.421	37.35	25.5
	3560		54.375	88.421	37.275	26.4
	3580		53.325	87.848	37.275	25.875
2.5	3600		53.25	89.505	38.025	25.5
	3620		52.875	89.441	37.95	25.875
	3640		54.675	89.059	38.4	26.4
	3660		52.65	88.804	37.5	26.25
	3680		52.95	89.824	38.4	26.475
	3700		52.725	88.23	38.025	25.95
	3720		51.9	92.438	38.475	26.925
	3740		52.35	93.202	38.775	26.25
	3760		50.925	93.011	38.55	26.55
	3780		51.75	90.844	37.875	26.475
	3800		52.95	92.948	38.475	26.325
	3820		52.125	90.397	38.25	26.55
	3840		52.35	91.673	38.4	27.075
	3860		51.6	90.525	38.85	26.55
	3880		51.3	89.76	38.85	26.775
	3900		51.975	88.421	38.85	27.45
	3920		51.375	85.808	39.3	27.3
	3940		51.825	85.298	39.15	26.7
	3960		51.6	86.254	39.3	27.225
	3980		51.375	85.234	39.075	27.6
	4000		51.975	84.915	38.925	27
	4020		51.15	85.552	39.75	26.85
	4040		51.45	84.596	39.75	27.15
	4060		50.925	83.704	39.9	27.525
	4080		51	84.66	39.6	27.3
	4100		51.75	83.895	40.5	26.85
	4120		51.375	85.043	39.9	27.45
	4140		50.775	83.64	40.275	27.825
	4160		50.925	82.429	39.525	60.675
	4180		51.525	83.257	40.5	61.05
	4200		51.3	83.64	39.375	60.375
	4220		51.825	83.895	40.8	60.9
	4240		50.55	83.831	40.125	60.825
	4260		51.15	83.194	40.5	59.775
	4280		53.7	81.855	41.625	60.825
	4300		52.875	82.046	40.95	60.675
3	4320		53.1	81.026	40.875	61.5
	4340		52.95	82.429	41.775	60.525
	4360		53.025	81.09	41.175	60.6
	4380		52.875	82.301	41.4	61.125
	4400		53.475	82.556	41.55	60.375
	4420		51.825	82.365	40.875	60.975
	4440		53.25	80.325	41.25	59.175
	4460		52.575	82.174	42.15	58.8
	4480		51.975	81.09	40.425	58.725
	4500		48.75	81.919	54.45	60.075
	4520		47.4	80.899	53.55	59.025
	4540		87.45	80.261	16.5	59.85
	4560		89.175	81.728	16.875	59.55
	4580		87.975	81.217	17.25	59.325
	4600		86.625	80.198	17.25	59.25
	4620		86.7	81.281	17.175	59.925
	4640		85.275	81.409	17.55	59.925
	4660		86.7	82.238	17.4	59.625
	4680		85.275	80.134	17.325	62.1
	4700		88.8	79.496	18.075	61.5
	4720		86.55	79.879	18.45	62.475
	4740		86.85	78.54	18.3	63.075
	4760		86.7	78.923	18.45	61.2
	4780		85.65	79.05	18.45	61.275
	4800		85.725	77.265	18.675	61.725
	4820		86.175	78.158	18.9	61.125
	4840		85.875	78.731	18.9	61.8
	4860		85.05	78.349	18.45	62.025
	4880		83.85	78.986	24.75	61.425
	4900		15.825	75.416	31.5	62.85
	4920		17.925	78.412	31.35	61.65
	4940		18.375	76.628	31.8	61.725
	4960		19.05	77.393	31.5	61.65
	4980		19.35	77.902	31.95	62.1
	5000		19.5	76.118	32.325	61.575
	5020		19.725	77.201	32.25	62.775
3.5	5040		19.725	74.269	32.325	62.175
	5060		19.725	75.799	32.325	62.1
	5080		19.725	75.735	32.1	62.1
	5100		20.025	74.842	31.875	61.95
	5120		21.075	75.48	32.025	60.525
	5140		21.075	75.735	32.25	60.75
	5160		21.15	75.544	32.625	60.3
	5180		20.85	76.118	32.1	60.6
	5200		20.925	76.054	31.575	60.675
	5220		21.15	75.034	31.8	60.375
	5240		21	73.312	31.65	60.375
	5260		21.075	72.93	31.875	60.75
	5280		21.15	74.077	31.95	60.525
	5300		21.075	72.484	31.875	61.35
	5320		21.075	72.293	31.8	61.125
	5340		21	73.058	32.025	62.1
	5360		21.375	70.826	32.1	60.525
	5380		21.15	69.679	32.7	61.275
	5400		22.65	73.121	32.55	61.125
	5420		21.675	71.209	32.625	63.45
	5440		21.975	69.743	32.475	63.075
	5460		22.275	71.336	32.325	63.15
	5480		22.575	71.081	32.475	62.4
	5500		22.5	70.316	32.325	61.575
	5520		22.65	69.041	32.325	60.375
	5540		22.575	68.085	32.025	61.05
	5560		22.65	68.659	32.4	62.025
	5580		22.575	68.213	31.8	62.175
	5600		22.5	65.535	32.325	62.1
	5620		22.575	67.065	32.625	62.475
	5640		22.575	66.3	32.475	62.025
	5660		22.575	67.702	32.85	62.1
	5680		22.725	69.615	32.625	62.55
	5700		23.25	65.28	33.15	62.775
	5720		23.325	65.662	32.475	61.275
	5740		23.1	66.045	32.325	63.15
4	5760		23.175	64.897	32.85	62.1
	5780		23.175	66.236	32.55	62.475
	5800		23.775	65.981	32.55	62.625
	5820		23.475	64.515	31.8	63.45
	5840		24.075	64.961	32.55	63.15
	5860		23.925	63.686	32.175	63.675
	5880		24.15	65.662	32.55	63.975
	5900		24.15	63.24	32.175	64.65
	5920		24.3	64.005	31.95	64.5
	5940		24.075	64.961	32.475	28.425
	5960		24.15	62.029	32.325	35.925
	5980		23.925	63.304	32.025	38.55
	6000		24.225	63.112	32.25	38.85
	6020		24.075	63.112	32.475	32.625
	6040		24.6	62.347	31.8	31.725
	6060		24.075	61.774	32.25	29.625
	6080		24.225	62.029	31.875	28.05
	6100		24.3	62.539	31.575	28.425
	6120		24.375	62.411	32.025	27.6
	6140		24.075	61.583	31.95	26.925
	6160		24.825	61.901	32.325	26.25
	6180		24.45	61.646	31.95	26.55
	6200		25.425	60.307	32.1	26.55
	6220		25.05	60.499	31.95	31.05
	6240		25.35	60.244	32.1	29.85
	6260		24.975	60.626	32.4	31.5
	6280		25.275	59.287	32.25	32.55
	6300		25.575	59.798	31.725	32.775
	6320		25.725	59.16	31.575	36.3
	6340		25.725	60.307	32.475	37.35
	6360		25.65	59.033	32.25	37.575
	6380		25.5	58.459	32.325	40.95
	6400		25.8	59.989	32.325	41.1
	6420		25.8	59.925	32.1	38.55
	6440		25.5	59.479	32.7	40.725
	6460		25.725	59.861	32.1	244.875
4.5	6480		25.425	59.861	32.475	245.4

## Sheet: Analysis
	-	mm	Time it took	T (days)	Progress (mm/day)		mm/pixel
T1	15.6	3.71429	2820	1.95833	1.89666		0.238095
T2	21.825	4.365	6480	4.5	0.97		0.2
T3	54.251	10.7641	6480	4.5	2.39202		0.198413
T4	32.025	7.21284	6480	4.5	1.60285		0.225225
T5	34.35	7.73649	6440	4.47222	1.7299		0.225225
Average	35.6127	7.5196		4.49306	1.67369
stdev	13.5641	2.62166			0.58291
				recombinant strains
			Average depth (pixels)	T1	T2	T3	T4	T5
	KT2440 pS2213 -		35.6127	3.71429	4.365	10.7641	7.21284	7.73649
	0 mg/l dissolved oxygen		10	10	10	10	10	10
